# Supplementary material for: HI-FEVER: a Nextflow pipeline for the high-throughput discovery and annotation of endogenous viral elements
Source: Bioinformatics. 2025 Nov 8;41(12):btaf610. doi: 10.1093/bioinformatics/btaf610 (PMC12707981; doi:10.1093/bioinformatics/btaf610)
Supplement: btaf610_Supplementary_Data [file btaf610_supplementary_data.zip]

Archive with 4 entries (4 files):
- 24-Nov-2025_101432_Supplementary_tables.xlsx
- supplementary_figures_S7_S8.pdf
- Supplementary_tables.xlsx
- 24-Nov-2025_101438_supplementary_figures_S7_S8.pdf
