# Supplementary material for: HI-FEVER: a Nextflow pipeline for the high-throughput discovery and annotation of endogenous viral elements
Source: Bioinformatics. 2025 Nov 8;41(12):btaf610. doi: 10.1093/bioinformatics/btaf610 (PMC12707981; doi:10.1093/bioinformatics/btaf610)
Supplement: btaf610_Supplementary_Data [file btaf610_supplementary_data.zip › 24-Nov-2025_101432_Supplementary_tables.xlsx]

## Sheet: S1 - Performance tests
number_of_genomes	clustering_minseqid	genomes_base_pairs	query_proteins	query_size_after_clustering	run_time	Hours (real time)	cpu_hours	CPU-hours/real time	candidate_loci	reciprocal_hits_nr	reciprocal_hits_rvdb
1	0	3117275501	100	100	6m 49s	0.114	0.1	0.877193	75	725	730
1	0	3117275501	1000	1000	7m 19s	0.122	0.1	0.819672	86	756	748
1	0	3117275501	10000	10000	7m 50s	0.131	0.1	0.763359	60	450	437
1	0	3117275501	100000	100000	22m 11s	0.369	0.4	1.08401	457	4431	4402
10	0	21170309759	100	100	18m 54s	0.315	1.3	4.12698	1334	13269	13261
10	0	21170309759	1000	1000	18m 50s	0.314	1.3	4.14013	1449	14217	14226
10	0	21170309759	10000	10000	22m 28s	0.374	1.4	3.74332	1215	11787	11584
10	0	21170309759	100000	100000	50m 38s	0.844	3.6	4.2654	3595	35643	35377
20	0	44348009641	100	100	31m 31s	0.525	2.8	5.33333	1903	18545	18758
20	0	44348009641	1000	1000	32m 6s	0.535	2.6	4.85981	2254	21662	21980
20	0	44348009641	10000	10000	39m 31s	0.658	2.8	4.25532	1836	17252	17342
20	0	44348009641	100000	100000	1h 29m 40s	1.494	6.9	4.61847	4917	47947	47855
20	80	44348009641	100	65	31m 3s	0.518	3.1	5.98456	1962	19132	19338
20	80	44348009641	1000	252	32m 27s	0.541	2.8	5.1756	2385	22972	23238
20	80	44348009641	10000	986	35m	0.583	2.9	4.97427	2429	23085	23088
20	80	44348009641	100000	4825	53m 57s	0.899	5.3	5.89544	6885	67244	66677

## Sheet: S2 -thousand-prots-5fam 20genom
query_locus	n_hits_nr	mean_bitscore_nr	mean_hit_length_nr	best_bitscore_nr	common_title_nr	n_eukaryot_hits_nr	n_virus_hits_nr	best_title_nr	best_hit_len_nr	n_species_nr	n_hits_rvdb	mean_bitscore_rvdb	mean_hit_length_rvdb	best_bitscore_rvdb	common_title_rvdb	n_eukaryot_hits_rvdb	n_virus_hits_rvdb	n_retros	rvdb_fams	rvdb_kings	best_title_rvdb	best_hit_len_rvdb	best_hit_fam	n_species_rvdb	element_type	introns	frameshifts	stop_codons	peptide_len	assembly	hostName
CM054434.2:111592490-111592690	10	94.72	65	117	hypothetical protein	9	1	env protein	66	10	10	79.26	63.2	117	envelope glycoprotein	10	0	0	Ailuridae|Caviidae|Cercopithecidae|Chinchillidae|Dasyproctidae|Echimyidae|Hominidae|Phocidae|Sciuridae	Metazoa	envelope glycoprotein	66	Hominidae	10	uncertain	0	0	0	67	GCA_028858775.3	Pan troglodytes
CM054434.2:119837857-119838228	10	146.9	121	204	group Env polyprotein-like	9	0	ERV-BabFcenv provirus ancestral Env polyprotein-like	124	8	10	95.24	108.9	97.8	envelope glycoprotein syncytin-B	9	1	1	Cricetidae|Hominidae|Hyaenidae|Muridae|Retroviridae|Spalacidae	Metazoa|Pararnavirae	envelope protein	94	Hyaenidae	8	likely-retro	0	1	0	556	GCA_028858775.3	Pan troglodytes
CM054434.2:14054968-14055195	2	52.95	79	54.7	endogenous Bornavirus-like nucleoprotein 1	1	1	endogenous Bornavirus-like nucleoprotein 1	79	2	10	45.7	72.4	51.2	nucleoprotein	1	9	0	Bornaviridae|Miniopteridae	Orthornavirae|Metazoa	nucleoprotein	79	Bornaviridae	10	likely-eve	0	1	0	106	GCA_028858775.3	Pan troglodytes
CM054434.2:164517079-164517366	10	129.6	91.8	181	group Env polyprotein-like	8	0	ERV-BabFcenv provirus ancestral Env polyprotein-like	96	7	10	94.16	75.4	96.7	envelope glycoprotein syncytin-B	10	0	0	Cricetidae|Hominidae|Hyaenidae|Muridae|Spalacidae	Metazoa	envelope protein	74	Hyaenidae	8	uncertain	0	0	1	556	GCA_028858775.3	Pan troglodytes
CM054434.2:1825678-1825992	10	157.6	104.3	173	uncharacterized protein	9	0	hypothetical protein	105	7	10	117.3	95	165	envelope glycoprotein	7	3	0	Arenaviridae|Caviidae|Chinchillidae|Dasyproctidae|Echimyidae|Hominidae|Orthoherpesviridae|Sciuridae	Orthornavirae|Metazoa|Heunggongvirae	envelope protein syncytin-	105	Sciuridae	10	uncertain	0	0	1	189	GCA_028858775.3	Pan troglodytes
CM054434.2:185462275-185462409											1	44.3	46	44.3		0	1	0	Bornaviridae	Orthornavirae		46	Bornaviridae	1	likely-eve	0	0	0	46	GCA_028858775.3	Pan troglodytes
CM054434.2:185462519-185462710	4	59.125	65	61.6	glycoprotein	0	4	Glycoprotein	65	4	10	58.5	65	61.6	glycoprotein	0	9	0	Bornaviridae|nan	Orthornavirae	Glycoprotein	65	Bornaviridae	9	likely-eve	0	2	0	92	GCA_028858775.3	Pan troglodytes
CM054434.2:189020025-189020231	10	98.29	66.5	113	syncytin-1-like	7	0	syncytin-1-like	68	4	10	79.84	67.4	119	envelope glycoprotein syncytin-B	8	2	2	Cricetidae|Hominidae|Hyaenidae|Muridae|Retroviridae|Spalacidae	Metazoa|Pararnavirae	syncytin 1	68	Hominidae	10	likely-retro	0	0	0	102	GCA_028858775.3	Pan troglodytes
CM054434.2:190826543-190826779	10	80.82	74.5	103	group V member 2 Env polyprotein-like	9	0	uncharacterized protein	77	8	10	80	73.9	86.7	envelope protein syncytin-	10	0	0	Cebidae|Cercopithecidae|Hominidae|Tenrecidae	Metazoa	envelope protein syncytin-	73	Tenrecidae	10	uncertain	0	0	0	79	GCA_028858775.3	Pan troglodytes
CM054434.2:205753364-205753621	5	59.22	80	82.8	glycoprotein	0	5	G	77	5	10	60	82.1	82.8	glycoprotein	0	10	0	Bornaviridae	Orthornavirae	G	77	Bornaviridae	10	likely-eve	0	0	0	76	GCA_028858775.3	Pan troglodytes
CM054434.2:21741369-21741635	10	131.3	86.5	138	group 3 member 1 Env polyprotein-like	8	0	group 3 member 1 Env polyprotein-like, partial	89	8	10	101.13	84.2	136	envelope glycoprotein	7	3	0	Arenaviridae|Caviidae|Chinchillidae|Dasyproctidae|Echimyidae|Hominidae|Orthoherpesviridae|Sciuridae	Orthornavirae|Metazoa|Heunggongvirae	R envelope protein	83	Hominidae	10	uncertain	0	0	0	179	GCA_028858775.3	Pan troglodytes
CM054434.2:62183895-62184176	10	128.8	90.9	174	protein	10	1	env protein	94	9	10	104.15	85.4	174	envelope glycoprotein	8	2	0	Arenaviridae|Caviidae|Cercopithecidae|Chinchillidae|Dasyproctidae|Echimyidae|Hominidae|Orthoherpesviridae|Sciuridae	Orthornavirae|Metazoa|Heunggongvirae	envelope glycoprotein	94	Hominidae	10	uncertain	0	2	3	681	GCA_028858775.3	Pan troglodytes
CM054434.2:65788317-65788658	10	141.3	107.2	195	group Env polyprotein-like	8	0	ERV-BabFcenv provirus ancestral Env polyprotein-like	102	7	10	95.13	103.2	99	envelope glycoprotein syncytin-B	10	0	0	Cricetidae|Hyaenidae|Muridae|Spalacidae	Metazoa	envelope protein	92	Hyaenidae	7	uncertain	0	0	0	119	GCA_028858775.3	Pan troglodytes
CM054437.2:104691516-104691788	10	124.2	89	165	group 3 member 1 Env polyprotein	10	1	env protein	91	9	10	99.43	84	165	envelope glycoprotein	10	0	0	Bovidae|Caviidae|Chinchillidae|Dasyproctidae|Echimyidae|Hominidae|Sciuridae	Metazoa	envelope glycoprotein	91	Hominidae	10	uncertain	0	4	6	657	GCA_028858775.3	Pan troglodytes
CM054437.2:105201765-105202019	10	86.74	81	97.8	group PABLB member 1 Env polyprotein-like	8	0	group PABLB member 1 Env polyprotein-like	84	7	10	72.52	76.3	78.2	envelope protein syncytin-	10	0	0	Ailuridae|Bovidae|Cervidae|Herpestidae|Nandiniidae|Phocidae	Metazoa	envelope protein syncytin-	82	Phocidae	9	uncertain	0	0	0	67	GCA_028858775.3	Pan troglodytes
CM054437.2:108874689-108875060	10	147.1	121	204	group Env polyprotein-like	9	0	ERV-BabFcenv provirus ancestral Env polyprotein-like	124	8	10	93.97	114.4	97.1	envelope glycoprotein syncytin-B	9	1	1	Cricetidae|Hyaenidae|Muridae|Retroviridae|Spalacidae	Metazoa|Pararnavirae	envelope glycoprotein syncytin-B	120	Muridae	8	likely-retro	0	0	2	555	GCA_028858775.3	Pan troglodytes
CM054437.2:109201288-109201506	10	102.95	71.9	118	group PABLB member 1 Env polyprotein-like	7	0	group PABLB member 1 Env polyprotein	73	7	10	101.09	72.4	109	envelope protein syncytin-	10	0	0	Ailuridae|Bovidae|Cervidae|Giraffidae|Herpestidae|Nandiniidae|Phocidae	Metazoa	envelope protein syncytin-	73	Phocidae	10	uncertain	0	6	6	413	GCA_028858775.3	Pan troglodytes
CM054437.2:117455175-117455546	10	151	121	206	group Env polyprotein-like	9	0	ERV-BabFcenv provirus ancestral Env polyprotein-like	124	8	10	99.12	110.4	103	envelope glycoprotein syncytin-B	10	0	0	Cricetidae|Hyaenidae|Muridae|Spalacidae	Metazoa	envelope protein	103	Hyaenidae	7	uncertain	0	0	0	557	GCA_028858775.3	Pan troglodytes
CM054437.2:161357923-161358168	10	122.4	81.4	155	group Env polyprotein-like	8	0	ERV-BabFcenv provirus ancestral Env polyprotein-like	82	8	10	90.25	72	91.3	envelope glycoprotein syncytin-B	10	0	0	Cricetidae|Hyaenidae|Muridae|Spalacidae	Metazoa	envelope glycoprotein syncytin-A	70	Cricetidae	8	uncertain	0	0	3	554	GCA_028858775.3	Pan troglodytes
CM054437.2:161370140-161370511	10	151.4	122.6	208	group Env polyprotein-like	9	0	ERV-BabFcenv provirus ancestral Env polyprotein-like	124	9	10	96.17	104.5	98.2	envelope glycoprotein syncytin-B	10	0	0	Cricetidae|Hominidae|Hyaenidae|Muridae|Spalacidae	Metazoa	envelope glycoprotein syncytin-B	120	Muridae	8	uncertain	0	0	1	556	GCA_028858775.3	Pan troglodytes
CM054437.2:20366885-20367091	10	75.86	46.2	84.7	hypothetical protein	10	0	uncharacterized protein	47	9	7	67.5	45	75.1	envelope glycoprotein	7	0	0	Caviidae|Chinchillidae|Dasyproctidae|Echimyidae|Hominidae|Sciuridae	Metazoa	envelope protein syncytin-	44	Sciuridae	7	uncertain	0	0	0	41	GCA_028858775.3	Pan troglodytes
CM054437.2:52778650-52778826	5	50.22	58.8	53.1	uncharacterized protein isoform	4	1	N	62	5	2	53.1	62	53.1	N	0	2	0	Bornaviridae	Orthornavirae	N	62	Bornaviridae	2	likely-eve	0	6	0	241	GCA_028858775.3	Pan troglodytes
CM054437.2:52885664-52886056											1	50.8	91	50.8	N	0	1	0	Bornaviridae	Orthornavirae	N	91	Bornaviridae	1	likely-eve	0	1	0	65	GCA_028858775.3	Pan troglodytes
CM054437.2:57178654-57179025	10	130.5	96.3	160	group Env polyprotein-like	10	0	ERV-BabFcenv provirus ancestral Env polyprotein-like	97	10	10	92.31	95	94.7	envelope glycoprotein syncytin-B	9	1	1	Cricetidae|Hyaenidae|Muridae|Retroviridae|Spalacidae	Metazoa|Pararnavirae	envelope protein	87	Hyaenidae	8	likely-retro	0	0	0	51	GCA_028858775.3	Pan troglodytes
CM054437.2:58515676-58516047	10	147	119	204	group Env polyprotein-like	9	0	ERV-BabFcenv provirus ancestral Env polyprotein-like	124	8	10	97.38	104.7	100	envelope glycoprotein syncytin-B	10	0	0	Cricetidae|Hominidae|Hyaenidae|Muridae|Spalacidae	Metazoa	envelope protein	95	Hyaenidae	8	uncertain	0	0	1	556	GCA_028858775.3	Pan troglodytes
CM054437.2:60780218-60780484	10	125.7	86.4	140	syncytin-1-like	9	0	syncytin-1	89	9	10	118.1	88.9	154	envelope glycoprotein syncytin-B	9	1	1	Cricetidae|Hominidae|Hyaenidae|Muridae|Retroviridae|Spalacidae	Metazoa|Pararnavirae	syncytin 1	89	Hominidae	9	likely-retro	0	2	2	248	GCA_028858775.3	Pan troglodytes
CM054437.2:83464883-83465254	10	147.3	121	203	group Env polyprotein-like	9	0	ERV-BabFcenv provirus ancestral Env polyprotein-like	124	8	10	97.44	108.2	100	envelope glycoprotein syncytin-B	10	0	0	Cricetidae|Hyaenidae|Muridae|Spalacidae	Metazoa	envelope glycoprotein syncytin-B	120	Muridae	7	uncertain	0	0	0	557	GCA_028858775.3	Pan troglodytes
CM054437.2:83895297-83895668	10	149.1	121	206	group Env polyprotein-like	9	0	ERV-BabFcenv provirus ancestral Env polyprotein-like	124	8	10	97.89	104.7	101	envelope glycoprotein syncytin-B	10	0	0	Cricetidae|Hominidae|Hyaenidae|Muridae|Spalacidae	Metazoa	envelope protein	95	Hyaenidae	8	uncertain	0	0	0	557	GCA_028858775.3	Pan troglodytes
CM054437.2:9267892-9268263	10	147.8	121	205	group Env polyprotein-like	9	0	ERV-BabFcenv provirus ancestral Env polyprotein-like	124	8	10	94.25	108.9	97.1	envelope glycoprotein syncytin-B	9	1	1	Cricetidae|Hominidae|Hyaenidae|Muridae|Retroviridae|Spalacidae	Metazoa|Pararnavirae	envelope protein	94	Hyaenidae	8	likely-retro	0	0	1	556	GCA_028858775.3	Pan troglodytes
CM054438.2:154489467-154489838	10	150.1	121	208	group Env polyprotein-like	9	0	ERV-BabFcenv provirus ancestral Env polyprotein-like	124	8	10	97.08	111	102	envelope glycoprotein syncytin-B	9	1	1	Cricetidae|Hominidae|Hyaenidae|Muridae|Retroviridae|Spalacidae	Metazoa|Pararnavirae	envelope protein	95	Hyaenidae	8	likely-retro	0	2	1	552	GCA_028858775.3	Pan troglodytes
CM054438.2:158619157-158619423	10	79.09	81.2	92.4	group PABLB member 1 Env polyprotein-like	9	0	group PABLB member 1 Env polyprotein-like	82	8	10	67.22	80.1	68.6	envelope protein syncytin-	10	0	0	Ailuridae|Bovidae|Cervidae|Giraffidae|Herpestidae|Phocidae	Metazoa	envelope protein syncytin-	92	Bovidae	9	uncertain	0	0	0	58	GCA_028858775.3	Pan troglodytes
CM054438.2:40759008-40759379	10	151	121	210	group Env polyprotein-like	9	0	ERV-BabFcenv provirus ancestral Env polyprotein-like	124	8	10	98.07	114.8	101	envelope glycoprotein syncytin-B	9	1	1	Cricetidae|Hyaenidae|Muridae|Retroviridae|Spalacidae	Metazoa|Pararnavirae	envelope protein	95	Hyaenidae	8	likely-retro	0	1	0	546	GCA_028858775.3	Pan troglodytes
CM054438.2:54911667-54912038	10	146.2	121.1	206	group Env polyprotein-like	10	0	ERV-BabFcenv provirus ancestral Env polyprotein-like	124	9	10	97.15	112.4	99.8	envelope glycoprotein syncytin-B	9	1	1	Cricetidae|Hyaenidae|Muridae|Retroviridae|Spalacidae	Metazoa|Pararnavirae	envelope glycoprotein syncytin-A	110	Cricetidae	8	likely-retro	0	0	0	557	GCA_028858775.3	Pan troglodytes
CM054438.2:57111305-57111493	10	101.57	61.7	119	syncytin-1-like	7	0	syncytin-1	63	4	10	81.83	62.6	121	envelope glycoprotein syncytin-B	8	2	2	Cricetidae|Hominidae|Hyaenidae|Muridae|Retroviridae|Spalacidae	Metazoa|Pararnavirae	syncytin 1	63	Hominidae	10	likely-retro	0	4	0	537	GCA_028858775.3	Pan troglodytes
CM054438.2:69893591-69893962	10	152.6	121	209	group Env polyprotein-like	9	0	ERV-BabFcenv provirus ancestral Env polyprotein-like	124	8	10	97.02	110.8	99.8	envelope glycoprotein syncytin-B	9	1	1	Cricetidae|Hominidae|Hyaenidae|Muridae|Retroviridae|Spalacidae	Metazoa|Pararnavirae	envelope glycoprotein syncytin-B	120	Muridae	8	likely-retro	0	1	2	555	GCA_028858775.3	Pan troglodytes
CM054438.2:94002875-94003246	10	149.6	121	209	group Env polyprotein-like	9	0	ERV-BabFcenv provirus ancestral Env polyprotein-like	124	8	10	96.95	111	100	envelope glycoprotein syncytin-B	9	1	1	Cricetidae|Hominidae|Hyaenidae|Muridae|Retroviridae|Spalacidae	Metazoa|Pararnavirae	envelope protein	95	Hyaenidae	8	likely-retro	0	0	0	557	GCA_028858775.3	Pan troglodytes
CM054439.2:121328289-121328630	10	115.08	100	135	group V member 2 Env polyprotein-like	10	0	envelope glycoprotein	106	9	10	134	104.3	141	envelope protein syncytin-	10	0	0	Canidae|Cebidae|Cercopithecidae|Tenrecidae	Metazoa	hypothetical protein	101	Canidae	10	uncertain	0	1	0	151	GCA_028858775.3	Pan troglodytes
CM054439.2:134625728-134626009	10	129.1	90.2	174	protein	10	1	env protein	94	9	10	104.84	85.6	174	envelope glycoprotein	9	1	0	Bovidae|Caviidae|Cercopithecidae|Chinchillidae|Dasyproctidae|Echimyidae|Hominidae|Orthoherpesviridae|Sciuridae	Metazoa|Heunggongvirae	envelope glycoprotein	94	Hominidae	10	uncertain	0	6	3	674	GCA_028858775.3	Pan troglodytes
CM054439.2:142163408-142163689	10	125.2	78.9	142	protein	9	1	env protein	79	10	10	97.02	73.8	142	envelope glycoprotein	8	2	0	Arenaviridae|Caviidae|Cercopithecidae|Chinchillidae|Dasyproctidae|Echimyidae|Hominidae|Orthoherpesviridae|Sciuridae	Orthornavirae|Metazoa|Heunggongvirae	envelope glycoprotein	79	Hominidae	10	uncertain	0	0	0	58	GCA_028858775.3	Pan troglodytes
CM054439.2:159350016-159350387	10	144.3	121	202	group Env polyprotein-like	9	0	ERV-BabFcenv provirus ancestral Env polyprotein-like	124	8	10	93.67	109.2	97.4	envelope glycoprotein syncytin-B	9	1	1	Cricetidae|Hominidae|Hyaenidae|Muridae|Retroviridae|Spalacidae	Metazoa|Pararnavirae	envelope protein	95	Hyaenidae	8	likely-retro	0	0	1	556	GCA_028858775.3	Pan troglodytes
CM054439.2:165794602-165794973	10	146.7	120.7	205	group Env polyprotein-like	9	0	ERV-BabFcenv provirus ancestral Env polyprotein-like	124	8	10	95.55	107.1	99.4	envelope glycoprotein syncytin-B	10	0	0	Cricetidae|Hominidae|Hyaenidae|Muridae|Spalacidae	Metazoa	envelope glycoprotein syncytin-B	118	Muridae	8	uncertain	0	1	1	554	GCA_028858775.3	Pan troglodytes
CM054439.2:179350444-179350815	10	149.8	121	207	group Env polyprotein-like	9	0	ERV-BabFcenv provirus ancestral Env polyprotein-like	124	8	10	97.08	111	102	envelope glycoprotein syncytin-B	9	1	1	Cricetidae|Hominidae|Hyaenidae|Muridae|Retroviridae|Spalacidae	Metazoa|Pararnavirae	envelope protein	95	Hyaenidae	8	likely-retro	0	2	2	553	GCA_028858775.3	Pan troglodytes
CM054439.2:44314495-44314866	10	150.5	121	209	group Env polyprotein-like	9	0	ERV-BabFcenv provirus ancestral Env polyprotein-like	124	8	10	97.76	111	100	envelope glycoprotein syncytin-B	9	1	1	Cricetidae|Hominidae|Hyaenidae|Muridae|Retroviridae|Spalacidae	Metazoa|Pararnavirae	envelope protein	95	Hyaenidae	8	likely-retro	0	0	0	557	GCA_028858775.3	Pan troglodytes
CM054439.2:97870864-97871163	10	144.7	96.2	158	hypothetical protein	9	0	group 3 member 1 Env polyprotein-like, partial	100	10	10	110.76	91.5	153	envelope glycoprotein	8	2	0	Ailuridae|Arenaviridae|Caviidae|Chinchillidae|Dasyproctidae|Echimyidae|Hominidae|Orthoherpesviridae|Sciuridae	Metazoa|Orthornavirae|Heunggongvirae	R envelope protein	93	Hominidae	10	uncertain	0	0	0	160	GCA_028858775.3	Pan troglodytes
CM054440.2:101845188-101845559	10	173	113.7	216	syncytin-1-like	8	0	syncytin-1	124	6	10	156.9	122.5	247	envelope glycoprotein syncytin-B	9	1	1	Cricetidae|Hominidae|Hyaenidae|Muridae|Retroviridae|Spalacidae	Metazoa|Pararnavirae	syncytin 1	124	Hominidae	9	likely-retro	0	0	0	538	GCA_028858775.3	Pan troglodytes
CM054440.2:135480821-135481090	10	135	90.5	148	group 3 member 1 Env polyprotein	9	1	endogenous retroviral sequence 3, partial	91	10	10	109.26	90.7	149	envelope glycoprotein	7	3	0	Caviidae|Chinchillidae|Dasyproctidae|Echimyidae|Filoviridae|Hominidae|Orthoherpesviridae|Sciuridae	Metazoa|Orthornavirae|Heunggongvirae	R envelope protein	91	Hominidae	10	uncertain	0	5	2	574	GCA_028858775.3	Pan troglodytes
CM054440.2:144943531-144943941	10	155.9	100.5	178	group 3 member 1 Env polyprotein-like	9	1	env protein	101	10	10	120.65	87.9	178	envelope glycoprotein	7	3	0	Arenaviridae|Caviidae|Chinchillidae|Dasyproctidae|Echimyidae|Hominidae|Orthoherpesviridae|Sciuridae	Orthornavirae|Metazoa|Heunggongvirae	envelope glycoprotein	101	Hominidae	10	uncertain	0	0	0	58	GCA_028858775.3	Pan troglodytes
CM054440.2:153396749-153397120	10	148	121	205	group Env polyprotein-like	9	0	ERV-BabFcenv provirus ancestral Env polyprotein-like	124	8	10	93.9	108.9	97.1	envelope glycoprotein syncytin-B	9	1	1	Cricetidae|Hominidae|Hyaenidae|Muridae|Retroviridae|Spalacidae	Metazoa|Pararnavirae	envelope protein	94	Hyaenidae	8	likely-retro	0	2	1	554	GCA_028858775.3	Pan troglodytes
CM054440.2:16993605-16993976	10	150.6	121	210	group Env polyprotein-like	9	0	ERV-BabFcenv provirus ancestral Env polyprotein-like	124	8	10	98.08	111	101	envelope glycoprotein syncytin-B	9	1	1	Cricetidae|Hominidae|Hyaenidae|Muridae|Retroviridae|Spalacidae	Metazoa|Pararnavirae	envelope protein	95	Hyaenidae	8	likely-retro	0	0	1	556	GCA_028858775.3	Pan troglodytes
CM054440.2:28696807-28697178	10	147.9	122.4	207	group Env polyprotein-like	9	0	ERV-BabFcenv provirus ancestral Env polyprotein-like	124	8	10	95.81	111	99	envelope glycoprotein syncytin-B	9	1	1	Cricetidae|Hominidae|Hyaenidae|Muridae|Retroviridae|Spalacidae	Metazoa|Pararnavirae	envelope glycoprotein syncytin-B	120	Muridae	8	likely-retro	0	2	1	554	GCA_028858775.3	Pan troglodytes
CM054440.2:42416161-42416532	10	146.7	121.2	204	group Env polyprotein-like	10	0	ERV-BabFcenv provirus ancestral Env polyprotein-like	124	9	10	96.39	112.6	99.4	envelope glycoprotein syncytin-B	9	1	1	Cricetidae|Hyaenidae|Muridae|Retroviridae|Spalacidae	Metazoa|Pararnavirae	envelope glycoprotein syncytin-B	120	Muridae	8	likely-retro	0	0	0	557	GCA_028858775.3	Pan troglodytes
CM054440.2:49579916-49580254	10	141.3	104.2	195	group Env polyprotein-like	8	0	ERV-BabFcenv provirus ancestral Env polyprotein-like	101	8	10	96.96	103.2	100	envelope glycoprotein syncytin-B	10	0	0	Cricetidae|Hyaenidae|Muridae|Spalacidae	Metazoa	envelope protein	92	Hyaenidae	7	uncertain	0	0	0	64	GCA_028858775.3	Pan troglodytes
CM054440.2:54924769-54925140	10	146.5	119.4	202	group Env polyprotein-like	9	0	ERV-BabFcenv provirus ancestral Env polyprotein-like	124	8	10	96.12	103.2	99	envelope glycoprotein syncytin-B	10	0	0	Cricetidae|Hominidae|Hyaenidae|Muridae|Spalacidae	Metazoa	envelope protein	95	Hyaenidae	8	uncertain	0	0	1	556	GCA_028858775.3	Pan troglodytes
CM054440.2:59696952-59697146	10	98.11	64.1	132	group Env polyprotein-like	8	0	ERV-BabFcenv provirus ancestral Env polyprotein-like	65	8	10	77.46	54.6	79.7	envelope glycoprotein syncytin-B	10	0	0	Cricetidae|Hyaenidae|Muridae|Spalacidae	Metazoa	envelope glycoprotein syncytin-A	50	Cricetidae	8	uncertain	0	0	0	133	GCA_028858775.3	Pan troglodytes
CM054440.2:61550696-61551007	10	132.8	103.3	163	group Env polyprotein-like	10	0	ERV-BabFcenv provirus ancestral Env polyprotein-like	104	10	10	92.67	100.8	97.4	envelope protein	7	3	3	Cricetidae|Hyaenidae|Muridae|Retroviridae	Metazoa|Pararnavirae	envelope protein	102	Retroviridae	8	likely-retro	0	1	4	552	GCA_028858775.3	Pan troglodytes
CM054440.2:61701267-61701554	10	128.8	92.5	180	group Env polyprotein-like	8	0	ERV-BabFcenv provirus ancestral Env polyprotein-like	96	8	10	91.69	80.1	94	envelope glycoprotein syncytin-B	10	0	0	Cricetidae|Hominidae|Hyaenidae|Muridae|Spalacidae	Metazoa	envelope glycoprotein syncytin-B	92	Muridae	8	uncertain	0	0	6	551	GCA_028858775.3	Pan troglodytes
CM054440.2:62154269-62154640	10	147	121	204	group Env polyprotein-like	9	0	ERV-BabFcenv provirus ancestral Env polyprotein-like	124	8	10	94.28	110.7	97.4	envelope glycoprotein syncytin-B	9	1	1	Cricetidae|Hyaenidae|Muridae|Retroviridae|Spalacidae	Metazoa|Pararnavirae	envelope glycoprotein syncytin-B	120	Muridae	8	likely-retro	0	0	0	557	GCA_028858775.3	Pan troglodytes
CM054440.2:66698091-66698462	10	147.5	121	206	group Env polyprotein-like	9	0	ERV-BabFcenv provirus ancestral Env polyprotein-like	124	8	10	94.82	110.7	97.4	envelope glycoprotein syncytin-B	9	1	1	Cricetidae|Hominidae|Hyaenidae|Muridae|Retroviridae|Spalacidae	Metazoa|Pararnavirae	envelope glycoprotein syncytin-B	120	Muridae	8	likely-retro	0	0	1	554	GCA_028858775.3	Pan troglodytes
CM054440.2:72548987-72549427	10	189	115	232	group 3 member 1 Env polyprotein-like	9	0	endogenous retroviral sequence 3, partial	116	10	10	146.19	106	238	envelope glycoprotein	9	1	0	Caviidae|Cercopithecidae|Chinchillidae|Dasyproctidae|Echimyidae|Hominidae|Orthoherpesviridae|Pipidae|Sciuridae	Metazoa|Heunggongvirae	R envelope protein	116	Hominidae	10	uncertain	0	0	0	75	GCA_028858775.3	Pan troglodytes
CM054441.2:107297818-107298159	10	141.8	105.5	196	group Env polyprotein-like	8	0	ERV-BabFcenv provirus ancestral Env polyprotein-like	102	8	10	96.39	103.2	100	envelope glycoprotein syncytin-B	10	0	0	Cricetidae|Hyaenidae|Muridae|Spalacidae	Metazoa	envelope protein	92	Hyaenidae	7	uncertain	0	0	0	119	GCA_028858775.3	Pan troglodytes
CM054441.2:149410820-149410975	3	48.0333	49.3333	49.7	uncharacterized protein isoform	2	1	N	53	3	2	51.4	53	53.1	N	0	2	0	Bornaviridae	Orthornavirae	N	53	Bornaviridae	2	likely-eve	0	2	0	123	GCA_028858775.3	Pan troglodytes
CM054441.2:18250481-18250804	10	137.3	92	166	protein	9	1	env protein	92	10	10	107.04	86	166	envelope glycoprotein	9	1	0	Caviidae|Cercopithecidae|Chinchillidae|Dasyproctidae|Echimyidae|Hominidae|Orthoherpesviridae|Sciuridae|Tenrecidae	Metazoa|Heunggongvirae	envelope glycoprotein	92	Hominidae	10	uncertain	0	0	0	75	GCA_028858775.3	Pan troglodytes
CM054441.2:20127164-20127487	10	167.4	107.3	201	protein	9	1	env protein	108	10	10	129.76	97.1	201	envelope glycoprotein	9	1	0	Caviidae|Cercopithecidae|Chinchillidae|Dasyproctidae|Echimyidae|Hominidae|Orthoherpesviridae|Sciuridae|Tenrecidae	Metazoa|Heunggongvirae	envelope glycoprotein	108	Hominidae	10	uncertain	0	6	3	671	GCA_028858775.3	Pan troglodytes
CM054441.2:49893856-49894149	10	120.1	82.4	134	group 3 member 1 Env polyprotein-like	9	1	env protein	82	10	10	95.11	81.3	134	envelope glycoprotein	9	1	0	Caviidae|Chinchillidae|Dasyproctidae|Echimyidae|Hominidae|Orthoherpesviridae|Pipidae|Sciuridae	Metazoa|Heunggongvirae	envelope glycoprotein	82	Hominidae	9	uncertain	0	0	0	65	GCA_028858775.3	Pan troglodytes
CM054441.2:62290703-62291074	10	148.7	121	206	group Env polyprotein-like	9	0	ERV-BabFcenv provirus ancestral Env polyprotein-like	124	8	10	95.36	110.9	98.2	envelope glycoprotein syncytin-B	9	1	1	Cricetidae|Hominidae|Hyaenidae|Muridae|Retroviridae|Spalacidae	Metazoa|Pararnavirae	envelope protein	94	Hyaenidae	8	likely-retro	0	0	1	556	GCA_028858775.3	Pan troglodytes
CM054441.2:80536177-80536548	10	150.4	121	207	group Env polyprotein-like	9	0	ERV-BabFcenv provirus ancestral Env polyprotein-like	124	8	10	97.6	115.3	101	envelope glycoprotein syncytin-B	9	1	1	Cricetidae|Hyaenidae|Muridae|Retroviridae|Spalacidae	Metazoa|Pararnavirae	envelope protein	103	Hyaenidae	7	likely-retro	0	0	0	557	GCA_028858775.3	Pan troglodytes
CM054442.2:142810097-142810468	10	150.2	121	207	group Env polyprotein-like	9	0	ERV-BabFcenv provirus ancestral Env polyprotein-like	124	8	10	97.61	111	100	envelope glycoprotein syncytin-B	9	1	1	Cricetidae|Hominidae|Hyaenidae|Muridae|Retroviridae|Spalacidae	Metazoa|Pararnavirae	envelope protein	95	Hyaenidae	8	likely-retro	0	0	0	557	GCA_028858775.3	Pan troglodytes
CM054442.2:35198009-35199019	10	310.6	301.5	593	endogenous Bornavirus-like nucleoprotein 1	8	2	endogenous Bornavirus-like nucleoprotein 1	340	10	10	276.4	341	410	nucleoprotein	1	9	0	Bornaviridae|Miniopteridae	Orthornavirae|Metazoa	endogenous bonravirus-N like element 1 protein	340	Miniopteridae	10	likely-eve	0	0	0	367	GCA_028858775.3	Pan troglodytes
CM054442.2:55408157-55408717	10	209	150.3	228	group 3 member 1 Env polyprotein	9	1	env protein	163	10	10	166.64	148.2	228	envelope glycoprotein	9	1	0	Ailuridae|Caviidae|Chinchillidae|Dasyproctidae|Echimyidae|Hominidae|Nandiniidae|Orthoherpesviridae|Sciuridae	Metazoa|Heunggongvirae	envelope glycoprotein	163	Hominidae	10	uncertain	1	1	4	639	GCA_028858775.3	Pan troglodytes
CM054442.2:56111157-56111528	10	148.1	121	207	group Env polyprotein-like	9	0	ERV-BabFcenv provirus ancestral Env polyprotein-like	124	8	10	95.44	111	98.6	envelope glycoprotein syncytin-B	9	1	1	Cricetidae|Hominidae|Hyaenidae|Muridae|Retroviridae|Spalacidae	Metazoa|Pararnavirae	envelope protein	95	Hyaenidae	8	likely-retro	0	0	0	557	GCA_028858775.3	Pan troglodytes
CM054442.2:72495833-72496204	10	150.5	121	209	group Env polyprotein-like	9	0	ERV-BabFcenv provirus ancestral Env polyprotein-like	124	8	10	97.76	111	100	envelope glycoprotein syncytin-B	9	1	1	Cricetidae|Hominidae|Hyaenidae|Muridae|Retroviridae|Spalacidae	Metazoa|Pararnavirae	envelope protein	95	Hyaenidae	8	likely-retro	0	0	1	556	GCA_028858775.3	Pan troglodytes
CM054442.2:89997735-89997953	1	52	72	52	protein A isoform	1	0	protein A isoform	72	1															likely-host-protein	0	1	0	100	GCA_028858775.3	Pan troglodytes
CM054442.2:96289673-96289900	10	112.18	73.5	141	ERV-BabFcenv provirus ancestral Env polyprotein-like	9	0	ERV-BabFcenv provirus ancestral Env polyprotein-like	76	8	10	89.56	69.5	92.4	envelope glycoprotein syncytin-B	10	0	0	Cricetidae|Hominidae|Hyaenidae|Muridae|Spalacidae	Metazoa	envelope protein	74	Hyaenidae	8	uncertain	0	5	3	549	GCA_028858775.3	Pan troglodytes
CM054443.2:13496001-13496333	10	120.8	84.1	138	syncytin-1-like	9	0	syncytin-1	87	8	10	113.4	86.3	155	envelope glycoprotein syncytin-A	9	1	1	Cricetidae|Hominidae|Hyaenidae|Muridae|Retroviridae|Spalacidae	Metazoa|Pararnavirae	syncytin 1	87	Hominidae	8	likely-retro	0	0	0	41	GCA_028858775.3	Pan troglodytes
CM054443.2:44097123-44097494	10	150.6	121	210	group Env polyprotein-like	9	0	ERV-BabFcenv provirus ancestral Env polyprotein-like	124	8	10	98.08	111	101	envelope glycoprotein syncytin-B	9	1	1	Cricetidae|Hominidae|Hyaenidae|Muridae|Retroviridae|Spalacidae	Metazoa|Pararnavirae	envelope protein	95	Hyaenidae	8	likely-retro	0	0	0	557	GCA_028858775.3	Pan troglodytes
CM054443.2:53244247-53244618	10	149.1	122.4	205	group Env polyprotein-like	9	0	ERV-BabFcenv provirus ancestral Env polyprotein-like	124	8	10	96.93	110.6	102	envelope glycoprotein syncytin-B	10	0	0	Cricetidae|Hominidae|Hyaenidae|Muridae|Spalacidae	Metazoa	envelope protein	103	Hyaenidae	7	uncertain	0	0	1	556	GCA_028858775.3	Pan troglodytes
CM054443.2:57833730-57834101	10	147.8	121	207	group Env polyprotein-like	9	0	ERV-BabFcenv provirus ancestral Env polyprotein-like	124	8	10	95.44	111	98.6	envelope glycoprotein syncytin-B	9	1	1	Cricetidae|Hominidae|Hyaenidae|Muridae|Retroviridae|Spalacidae	Metazoa|Pararnavirae	envelope protein	95	Hyaenidae	8	likely-retro	0	0	1	220	GCA_028858775.3	Pan troglodytes
CM054443.2:58319883-58320254	10	150.3	122.4	207	group Env polyprotein-like	9	0	ERV-BabFcenv provirus ancestral Env polyprotein-like	124	8	10	97.94	114.4	101	envelope glycoprotein syncytin-B	10	0	0	Cricetidae|Hyaenidae|Muridae|Spalacidae	Metazoa	envelope protein	103	Hyaenidae	7	uncertain	0	0	3	554	GCA_028858775.3	Pan troglodytes
CM054443.2:70918032-70918247	10	103	71.9	111	hypothetical protein	9	1	group 3 member 1 Env polyprotein	72	8	10	83.71	70.5	110	envelope glycoprotein	7	3	0	Arenaviridae|Caviidae|Chinchillidae|Dasyproctidae|Echimyidae|Hominidae|Sciuridae	Orthornavirae|Metazoa	R envelope protein	72	Hominidae	10	uncertain	0	8	4	593	GCA_028858775.3	Pan troglodytes
CM054443.2:73924563-73924754	10	101.32	62.4	118	ERV-BabFcenv provirus ancestral Env polyprotein-like	9	0	ERV-BabFcenv provirus ancestral Env polyprotein-like	64	8	10	84.59	61.5	89	envelope glycoprotein syncytin-B	10	0	0	Cricetidae|Hominidae|Hyaenidae|Muridae|Spalacidae	Metazoa	envelope protein	61	Hyaenidae	8	uncertain	0	4	6	547	GCA_028858775.3	Pan troglodytes
CM054443.2:77037644-77037952	7	68.7	97.8571	102	nucleoprotein, partial	4	3	Zinc finger protein 572	103	6	10	55.1	102.6	59.7	nucleoprotein	0	10	0	Bornaviridae	Orthornavirae	nucleoprotein	100	Bornaviridae	10	likely-eve	0	0	0	175	GCA_028858775.3	Pan troglodytes
CM054443.2:79592414-79592785	10	148.4	121	207	group Env polyprotein-like	9	0	ERV-BabFcenv provirus ancestral Env polyprotein-like	124	8	10	95.83	111	99	envelope glycoprotein syncytin-B	9	1	1	Cricetidae|Hominidae|Hyaenidae|Muridae|Retroviridae|Spalacidae	Metazoa|Pararnavirae	envelope protein	95	Hyaenidae	8	likely-retro	0	0	2	555	GCA_028858775.3	Pan troglodytes
CM054443.2:8348838-8349149	10	136	103.7	171	group Env polyprotein-like	10	0	ERV-BabFcenv provirus ancestral Env polyprotein-like	104	10	10	96.34	99.2	101	envelope glycoprotein syncytin-B	9	1	1	Cricetidae|Hominidae|Hyaenidae|Muridae|Retroviridae|Spalacidae	Metazoa|Pararnavirae	envelope protein	95	Hyaenidae	8	likely-retro	0	1	1	555	GCA_028858775.3	Pan troglodytes
CM054443.2:8474713-8475024	10	136	103.7	171	group Env polyprotein-like	10	0	ERV-BabFcenv provirus ancestral Env polyprotein-like	104	10	10	96.34	99.2	101	envelope glycoprotein syncytin-B	9	1	1	Cricetidae|Hominidae|Hyaenidae|Muridae|Retroviridae|Spalacidae	Metazoa|Pararnavirae	envelope protein	95	Hyaenidae	8	likely-retro	0	1	0	556	GCA_028858775.3	Pan troglodytes
CM054443.2:91539579-91539950	10	141.9	122.4	199	group Env polyprotein-like	9	0	ERV-BabFcenv provirus ancestral Env polyprotein-like	124	8	10	89.86	104.3	94.4	envelope glycoprotein syncytin-B	9	1	1	Cricetidae|Hominidae|Hyaenidae|Muridae|Retroviridae|Spalacidae	Metazoa|Pararnavirae	envelope protein	94	Hyaenidae	8	likely-retro	0	0	6	551	GCA_028858775.3	Pan troglodytes
CM054443.2:95230193-95230528	10	97.13	64.8	111	hypothetical protein	9	1	env protein	65	9	10	79.42	64.1	111	envelope glycoprotein	9	1	0	Caviidae|Cercopithecidae|Chinchillidae|Dasyproctidae|Echimyidae|Hominidae|Orthoherpesviridae|Pipidae|Sciuridae	Metazoa|Heunggongvirae	envelope glycoprotein	65	Hominidae	10	uncertain	0	0	0	58	GCA_028858775.3	Pan troglodytes
CM054443.2:96760464-96760835	10	150.6	121	210	group Env polyprotein-like	9	0	ERV-BabFcenv provirus ancestral Env polyprotein-like	124	8	10	98.08	111	101	envelope glycoprotein syncytin-B	9	1	1	Cricetidae|Hominidae|Hyaenidae|Muridae|Retroviridae|Spalacidae	Metazoa|Pararnavirae	envelope protein	95	Hyaenidae	8	likely-retro	0	0	3	554	GCA_028858775.3	Pan troglodytes
CM054444.2:15444390-15444830	10	175	111.4	209	group 3 member 1 Env polyprotein-like	9	1	env protein	113	10	10	134.68	100.6	209	envelope glycoprotein	9	1	0	Caviidae|Cercopithecidae|Chinchillidae|Dasyproctidae|Echimyidae|Hominidae|Orthoherpesviridae|Sciuridae|Tenrecidae	Metazoa|Heunggongvirae	envelope glycoprotein	113	Hominidae	10	uncertain	0	0	0	75	GCA_028858775.3	Pan troglodytes
CM054444.2:15629971-15630342	10	148.3	121	207	group Env polyprotein-like	9	0	ERV-BabFcenv provirus ancestral Env polyprotein-like	124	8	10	97.44	111	101	envelope glycoprotein syncytin-B	9	1	1	Cricetidae|Hominidae|Hyaenidae|Muridae|Retroviridae|Spalacidae	Metazoa|Pararnavirae	envelope protein	95	Hyaenidae	8	likely-retro	0	1	0	556	GCA_028858775.3	Pan troglodytes
CM054444.2:21846606-21846893	10	131.1	92.2	184	group Env polyprotein-like	8	0	ERV-BabFcenv provirus ancestral Env polyprotein-like	96	7	10	93.42	80	95.9	envelope glycoprotein syncytin-B	10	0	0	Cricetidae|Hominidae|Hyaenidae|Muridae|Spalacidae	Metazoa	envelope protein	74	Hyaenidae	8	uncertain	0	0	0	557	GCA_028858775.3	Pan troglodytes
CM054444.2:36700949-36701320	10	148.2	121	204	group Env polyprotein-like	9	0	ERV-BabFcenv provirus ancestral Env polyprotein-like	124	8	10	97.4	114.5	100	envelope glycoprotein syncytin-B	9	1	1	Cricetidae|Hyaenidae|Muridae|Retroviridae|Spalacidae	Metazoa|Pararnavirae	envelope glycoprotein syncytin-A	110	Cricetidae	7	likely-retro	0	0	4	553	GCA_028858775.3	Pan troglodytes
CM054444.2:44355277-44356539	10	137.3	118.3	222	hypothetical protein, partial	7	0	, partial	111	3	2	118.5	349	119	N	0	2	0	Bornaviridae	Orthornavirae	N	349	Bornaviridae	2	likely-host-protein	1	3	0	366	GCA_028858775.3	Pan troglodytes
CM054444.2:44356940-44357065	1	45.8	42	45.8	P	0	1	P	42	1	2	45.45	42	45.8	P	0	2	0	Bornaviridae	Orthornavirae	P	42	Bornaviridae	2	likely-eve	0	0	0	42	GCA_028858775.3	Pan troglodytes
CM054444.2:54092698-54093069	10	147	121	204	group Env polyprotein-like	9	0	ERV-BabFcenv provirus ancestral Env polyprotein-like	124	8	10	97.35	104.7	101	envelope glycoprotein syncytin-B	10	0	0	Cricetidae|Hominidae|Hyaenidae|Muridae|Spalacidae	Metazoa	envelope protein	95	Hyaenidae	8	uncertain	0	0	2	555	GCA_028858775.3	Pan troglodytes
CM054444.2:56772972-56773283	10	129.3	103.7	160	group Env polyprotein-like	10	0	ERV-BabFcenv provirus ancestral Env polyprotein-like	104	10	10	90.93	100.7	93.2	envelope glycoprotein syncytin-B	9	1	1	Cricetidae|Hyaenidae|Muridae|Retroviridae|Spalacidae	Metazoa|Pararnavirae	envelope glycoprotein syncytin-B	103	Muridae	8	likely-retro	0	2	7	548	GCA_028858775.3	Pan troglodytes
CM054444.2:57240200-57240571	10	150.6	121	210	group Env polyprotein-like	9	0	ERV-BabFcenv provirus ancestral Env polyprotein-like	124	8	10	98.08	111	101	envelope glycoprotein syncytin-B	9	1	1	Cricetidae|Hominidae|Hyaenidae|Muridae|Retroviridae|Spalacidae	Metazoa|Pararnavirae	envelope protein	95	Hyaenidae	8	likely-retro	0	0	1	556	GCA_028858775.3	Pan troglodytes
CM054444.2:57794513-57794884	10	148.9	121	207	group Env polyprotein-like	9	0	ERV-BabFcenv provirus ancestral Env polyprotein-like	124	8	10	97.53	111	100	envelope glycoprotein syncytin-B	9	1	1	Cricetidae|Hominidae|Hyaenidae|Muridae|Retroviridae|Spalacidae	Metazoa|Pararnavirae	envelope protein	95	Hyaenidae	8	likely-retro	0	0	1	517	GCA_028858775.3	Pan troglodytes
CM054444.2:63466359-63466670	10	125.2	103.7	157	group Env polyprotein-like	10	0	ERV-BabFcenv provirus ancestral Env polyprotein-like	104	10	10	85.95	96.4	87.8	envelope glycoprotein syncytin-B	8	2	2	Cricetidae|Hominidae|Hyaenidae|Muridae|Retroviridae	Metazoa|Pararnavirae	envelope protein	95	Hyaenidae	8	likely-retro	0	3	7	546	GCA_028858775.3	Pan troglodytes
CM054444.2:63691086-63691457	10	150.6	121	210	group Env polyprotein-like	9	0	ERV-BabFcenv provirus ancestral Env polyprotein-like	124	8	10	98.08	111	101	envelope glycoprotein syncytin-B	9	1	1	Cricetidae|Hominidae|Hyaenidae|Muridae|Retroviridae|Spalacidae	Metazoa|Pararnavirae	envelope protein	95	Hyaenidae	8	likely-retro	0	0	0	557	GCA_028858775.3	Pan troglodytes
CM054444.2:75282020-75282334	10	151.5	104.3	183	protein	9	1	env protein	105	10	10	119.93	95.7	183	envelope glycoprotein	9	1	0	Caviidae|Cercopithecidae|Chinchillidae|Dasyproctidae|Echimyidae|Hominidae|Orthoherpesviridae|Pipidae|Sciuridae	Metazoa|Heunggongvirae	envelope glycoprotein	105	Hominidae	10	uncertain	0	5	6	654	GCA_028858775.3	Pan troglodytes
CM054444.2:80587614-80587865	10	122	83	162	group Env polyprotein-like	8	0	ERV-BabFcenv provirus ancestral Env polyprotein-like	84	8	10	91.31	74.4	92.8	envelope glycoprotein syncytin-B	10	0	0	Cricetidae|Hyaenidae|Muridae|Spalacidae	Metazoa	envelope protein	61	Hyaenidae	8	uncertain	0	1	0	553	GCA_028858775.3	Pan troglodytes
CM054444.2:91166686-91167000	10	84.57	78.2	92.4	group PABLB member 1 Env polyprotein-like	8	0	group PABLB member 1 Env polyprotein-like	75	6	10	73.38	80.3	76.3	envelope protein syncytin-	10	0	0	Ailuridae|Bovidae|Cervidae|Herpestidae|Nandiniidae|Phocidae	Metazoa	envelope protein syncytin-	70	Phocidae	9	uncertain	0	0	0	109	GCA_028858775.3	Pan troglodytes
CM054444.2:92341140-92341511	10	147.8	121.1	204	group Env polyprotein-like	9	0	ERV-BabFcenv provirus ancestral Env polyprotein-like	124	8	10	96.41	111	99.4	envelope glycoprotein syncytin-B	9	1	1	Cricetidae|Hyaenidae|Muridae|Retroviridae|Spalacidae	Metazoa|Pararnavirae	envelope glycoprotein syncytin-A	110	Cricetidae	7	likely-retro	0	0	0	557	GCA_028858775.3	Pan troglodytes
CM054444.2:95063560-95063964	10	179.4	128.8	236	group 3 member 1 Env polyprotein	9	1	uncharacterized protein	133	10	10	130.88	120.8	197	envelope glycoprotein	9	1	0	Canidae|Caviidae|Chinchillidae|Dasyproctidae|Echimyidae|Hominidae|Orthoherpesviridae|Sciuridae|Tenrecidae	Metazoa|Heunggongvirae	envelope protein syncytin-	131	Sciuridae	10	uncertain	0	0	0	72	GCA_028858775.3	Pan troglodytes
CM054445.2:5385352-5385735	10	182.3	124.2	191	group 3 member 1 Env polyprotein	9	1	syncytin- precursor	128	10	10	137.23	119.8	191	envelope glycoprotein	7	3	0	Arenaviridae|Caviidae|Chinchillidae|Dasyproctidae|Echimyidae|Hominidae|Orthoherpesviridae|Sciuridae	Orthornavirae|Metazoa|Heunggongvirae	envelope protein syncytin-	128	Sciuridae	9	uncertain	0	0	0	287	GCA_028858775.3	Pan troglodytes
CM054445.2:55258151-55258522	10	144.7	121.5	201	group Env polyprotein-like	9	0	ERV-BabFcenv provirus ancestral Env polyprotein-like	124	9	10	93.81	110.6	96.7	envelope glycoprotein syncytin-B	9	1	1	Cricetidae|Hyaenidae|Muridae|Retroviridae|Spalacidae	Metazoa|Pararnavirae	envelope glycoprotein syncytin-B	120	Muridae	8	likely-retro	0	1	1	554	GCA_028858775.3	Pan troglodytes
CM054445.2:78900711-78901731	10	121.68	131.7	241	endogenous Bornavirus-like nucleoprotein 2	10	0	PREDICTED: uncharacterized protein	135	10	10	77.73	136.1	116	nucleoprotein	1	9	0	Bornaviridae|Miniopteridae	Orthornavirae|Metazoa	endogenous bonravirus-N like element 1 protein	119	Miniopteridae	10	likely-eve	0	5	1	330	GCA_028858775.3	Pan troglodytes
CM054446.2:38764731-38765102	10	144.8	121	203	group Env polyprotein-like	9	0	ERV-BabFcenv provirus ancestral Env polyprotein-like	124	8	10	93.97	111	97.1	envelope glycoprotein syncytin-B	9	1	1	Cricetidae|Hominidae|Hyaenidae|Muridae|Retroviridae|Spalacidae	Metazoa|Pararnavirae	envelope glycoprotein syncytin-B	120	Muridae	8	likely-retro	0	0	0	557	GCA_028858775.3	Pan troglodytes
CM054446.2:39454955-39455326	10	150.6	121	210	group Env polyprotein-like	9	0	ERV-BabFcenv provirus ancestral Env polyprotein-like	124	8	10	98.08	111	101	envelope glycoprotein syncytin-B	9	1	1	Cricetidae|Hominidae|Hyaenidae|Muridae|Retroviridae|Spalacidae	Metazoa|Pararnavirae	envelope protein	95	Hyaenidae	8	likely-retro	0	0	0	557	GCA_028858775.3	Pan troglodytes
CM054446.2:52309674-52310045	10	148.4	121	204	group Env polyprotein-like	9	0	ERV-BabFcenv provirus ancestral Env polyprotein-like	124	8	10	94.46	108.9	97.4	envelope glycoprotein syncytin-B	9	1	1	Cricetidae|Hominidae|Hyaenidae|Muridae|Retroviridae|Spalacidae	Metazoa|Pararnavirae	envelope protein	94	Hyaenidae	8	likely-retro	0	2	1	542	GCA_028858775.3	Pan troglodytes
CM054446.2:57439633-57440004	10	151	121	209	group Env polyprotein-like	9	0	ERV-BabFcenv provirus ancestral Env polyprotein-like	124	8	10	98.35	112.5	101	envelope glycoprotein syncytin-B	9	1	1	Cricetidae|Hyaenidae|Muridae|Retroviridae|Spalacidae	Metazoa|Pararnavirae	envelope glycoprotein syncytin-B	120	Muridae	8	likely-retro	0	1	1	555	GCA_028858775.3	Pan troglodytes
CM054446.2:89160403-89160654	10	119.2	83	159	group Env polyprotein-like	8	0	ERV-BabFcenv provirus ancestral Env polyprotein-like	84	8	10	88.62	74.4	90.1	envelope glycoprotein syncytin-B	10	0	0	Cricetidae|Hyaenidae|Muridae|Spalacidae	Metazoa	envelope protein	61	Hyaenidae	8	uncertain	0	2	1	551	GCA_028858775.3	Pan troglodytes
CM054446.2:91540520-91540771	10	122	83	162	group Env polyprotein-like	8	0	ERV-BabFcenv provirus ancestral Env polyprotein-like	84	8	10	91.31	74.4	92.8	envelope glycoprotein syncytin-B	10	0	0	Cricetidae|Hyaenidae|Muridae|Spalacidae	Metazoa	envelope protein	61	Hyaenidae	8	uncertain	0	1	0	556	GCA_028858775.3	Pan troglodytes
CM054447.2:110427398-110427769	10	149.2	121	208	group Env polyprotein-like	9	0	ERV-BabFcenv provirus ancestral Env polyprotein-like	124	8	10	97.41	111	100	envelope glycoprotein syncytin-B	9	1	1	Cricetidae|Hominidae|Hyaenidae|Muridae|Retroviridae|Spalacidae	Metazoa|Pararnavirae	envelope protein	95	Hyaenidae	8	likely-retro	0	0	1	556	GCA_028858775.3	Pan troglodytes
CM054447.2:112608391-112608762	10	148.5	121	206	group Env polyprotein-like	9	0	ERV-BabFcenv provirus ancestral Env polyprotein-like	124	8	10	95.84	108.9	99	envelope glycoprotein syncytin-B	9	1	1	Cricetidae|Hominidae|Hyaenidae|Muridae|Retroviridae|Spalacidae	Metazoa|Pararnavirae	envelope protein	94	Hyaenidae	8	likely-retro	0	0	2	555	GCA_028858775.3	Pan troglodytes
CM054447.2:133653007-133653294	10	131.6	93	197	group 3 member 1 Env polyprotein	10	1	env protein	96	10	10	104.85	90	197	envelope glycoprotein	7	3	0	Arenaviridae|Caviidae|Chinchillidae|Dasyproctidae|Echimyidae|Hominidae|Sciuridae	Orthornavirae|Metazoa	envelope glycoprotein	96	Hominidae	10	uncertain	0	0	2	680	GCA_028858775.3	Pan troglodytes
CM054447.2:43365378-43365749	10	150.1	121	207	group Env polyprotein-like	9	0	ERV-BabFcenv provirus ancestral Env polyprotein-like	124	8	10	96.22	108.9	99.4	envelope glycoprotein syncytin-B	9	1	1	Cricetidae|Hominidae|Hyaenidae|Muridae|Retroviridae|Spalacidae	Metazoa|Pararnavirae	envelope protein	94	Hyaenidae	8	likely-retro	0	0	1	556	GCA_028858775.3	Pan troglodytes
CM054447.2:44892282-44892569	10	128.4	92.2	179	group Env polyprotein-like	8	0	ERV-BabFcenv provirus ancestral Env polyprotein-like	96	7	10	90.87	76.4	92.8	envelope glycoprotein syncytin-B	10	0	0	Cricetidae|Hominidae|Hyaenidae|Muridae|Spalacidae	Metazoa	envelope protein	74	Hyaenidae	8	uncertain	0	0	5	552	GCA_028858775.3	Pan troglodytes
CM054447.2:56898265-56898609	10	136.9	101.5	196	group Env polyprotein-like	8	0	ERV-BabFcenv provirus ancestral Env polyprotein-like	102	8	10	96.09	91.5	99.4	envelope glycoprotein syncytin-B	10	0	0	Cricetidae|Hominidae|Hyaenidae|Muridae|Spalacidae	Metazoa	envelope protein	87	Hyaenidae	8	uncertain	0	0	0	119	GCA_028858775.3	Pan troglodytes
CM054448.2:10616732-10617103	10	146.4	121.2	202	group Env polyprotein-like	10	0	ERV-BabFcenv provirus ancestral Env polyprotein-like	124	9	10	93.93	108.6	97.1	envelope glycoprotein syncytin-B	9	1	1	Cricetidae|Hominidae|Hyaenidae|Muridae|Retroviridae|Spalacidae	Metazoa|Pararnavirae	envelope glycoprotein syncytin-B	120	Muridae	8	likely-retro	0	1	0	556	GCA_028858775.3	Pan troglodytes
CM054448.2:17922497-17922868	10	146.9	121	204	group Env polyprotein-like	9	0	ERV-BabFcenv provirus ancestral Env polyprotein-like	124	8	10	94.63	108.9	97.1	envelope glycoprotein syncytin-B	9	1	1	Cricetidae|Hominidae|Hyaenidae|Muridae|Retroviridae|Spalacidae	Metazoa|Pararnavirae	envelope protein	94	Hyaenidae	8	likely-retro	0	0	0	325	GCA_028858775.3	Pan troglodytes
CM054448.2:2673639-2673920	10	124.9	90.2	153	group Env polyprotein-like	10	0	ERV-BabFcenv provirus ancestral Env polyprotein-like	82	10	10	91.42	90.4	97.8	envelope glycoprotein syncytin-B	10	0	0	Cricetidae|Hominidae|Hyaenidae|Muridae|Spalacidae	Metazoa	envelope protein	92	Hyaenidae	7	uncertain	0	0	0	64	GCA_028858775.3	Pan troglodytes
CM054448.2:3319462-3319749	10	118.8	81.8	129	protein	9	0	endogenous retroviral sequence 3, partial	82	9	10	90.06	77.9	130	envelope glycoprotein	9	1	0	Ailuridae|Caviidae|Chinchillidae|Dasyproctidae|Echimyidae|Hominidae|Orthoherpesviridae|Phocidae|Sciuridae	Metazoa|Heunggongvirae	R envelope protein	82	Hominidae	10	uncertain	0	0	0	65	GCA_028858775.3	Pan troglodytes
CM054448.2:3409034-3409405	10	142.4	121	201	group Env polyprotein-like	9	0	ERV-BabFcenv provirus ancestral Env polyprotein-like	124	8	10	89.5	114.5	92.4	envelope glycoprotein syncytin-B	9	1	1	Cricetidae|Hyaenidae|Muridae|Retroviridae|Spalacidae	Metazoa|Pararnavirae	envelope protein	95	Hyaenidae	7	likely-retro	0	0	0	557	GCA_028858775.3	Pan troglodytes
CM054449.2:19067996-19068367	10	146.5	121	206	group Env polyprotein-like	9	0	ERV-BabFcenv provirus ancestral Env polyprotein-like	124	8	10	93.9	111	97.1	envelope glycoprotein syncytin-B	9	1	1	Cricetidae|Hominidae|Hyaenidae|Muridae|Retroviridae|Spalacidae	Metazoa|Pararnavirae	envelope protein	95	Hyaenidae	8	likely-retro	0	0	0	559	GCA_028858775.3	Pan troglodytes
CM054449.2:2811169-2811450	10	124.9	90.2	153	group Env polyprotein-like	10	0	ERV-BabFcenv provirus ancestral Env polyprotein-like	82	10	10	91.42	90.4	97.8	envelope glycoprotein syncytin-B	10	0	0	Cricetidae|Hominidae|Hyaenidae|Muridae|Spalacidae	Metazoa	envelope protein	92	Hyaenidae	7	uncertain	0	0	0	64	GCA_028858775.3	Pan troglodytes
CM054449.2:33197597-33198070	8	92.375	79.375	119	uncharacterized protein isoform	7	1	uncharacterized protein isoform	88	6	3	87.0333	96.6667	108	N	0	3	0	Bornaviridae	Orthornavirae	N	98	Bornaviridae	3	likely-eve	0	0	0	98	GCA_028858775.3	Pan troglodytes
CM054449.2:40389445-40389660	10	102.8	71.8	129	protein	10	1	env protein	72	9	10	86.36	69.2	129	envelope glycoprotein	9	1	0	Arenaviridae|Caviidae|Cercopithecidae|Chinchillidae|Dasyproctidae|Echimyidae|Hominidae|Pipidae|Sciuridae	Orthornavirae|Metazoa	envelope glycoprotein	72	Hominidae	10	uncertain	0	3	2	360	GCA_028858775.3	Pan troglodytes
CM054449.2:43099447-43099701	10	110.6	68.8	122	syncytin-1	7	0	syncytin-1	70	4	10	101.6	65.7	131	envelope glycoprotein syncytin-B	9	1	1	Cricetidae|Hominidae|Hyaenidae|Muridae|Retroviridae|Spalacidae	Metazoa|Pararnavirae	syncytin 1	70	Hominidae	9	likely-retro	0	0	0	63	GCA_028858775.3	Pan troglodytes
CM054449.2:86117953-86118150	6	66.6833	60.5	76.6	uncharacterized protein isoform	5	1	uncharacterized protein isoform	65	5	2	75.9	66	76.3	N	0	2	0	Bornaviridae	Orthornavirae	N	66	Bornaviridae	2	likely-eve	0	1	0	114	GCA_028858775.3	Pan troglodytes
CM054451.2:2511842-2512123	10	124.9	90.2	153	group Env polyprotein-like	10	0	ERV-BabFcenv provirus ancestral Env polyprotein-like	82	10	10	91.42	90.4	97.8	envelope glycoprotein syncytin-B	10	0	0	Cricetidae|Hominidae|Hyaenidae|Muridae|Spalacidae	Metazoa	envelope protein	92	Hyaenidae	7	uncertain	0	0	0	64	GCA_028858775.3	Pan troglodytes
CM054451.2:3164899-3165186	10	118.8	81.8	129	protein	9	0	endogenous retroviral sequence 3, partial	82	9	10	90.06	77.9	130	envelope glycoprotein	9	1	0	Ailuridae|Caviidae|Chinchillidae|Dasyproctidae|Echimyidae|Hominidae|Orthoherpesviridae|Phocidae|Sciuridae	Metazoa|Heunggongvirae	R envelope protein	82	Hominidae	10	uncertain	0	0	0	65	GCA_028858775.3	Pan troglodytes
CM054451.2:45647750-45648121	10	148.5	121	207	group Env polyprotein-like	9	0	ERV-BabFcenv provirus ancestral Env polyprotein-like	124	8	10	95.83	111	99	envelope glycoprotein syncytin-B	9	1	1	Cricetidae|Hominidae|Hyaenidae|Muridae|Retroviridae|Spalacidae	Metazoa|Pararnavirae	envelope protein	95	Hyaenidae	8	likely-retro	0	0	0	557	GCA_028858775.3	Pan troglodytes
CM054452.2:12960555-12960926	10	149.1	121	206	group Env polyprotein-like	9	0	ERV-BabFcenv provirus ancestral Env polyprotein-like	124	8	10	97.89	104.7	101	envelope glycoprotein syncytin-B	10	0	0	Cricetidae|Hominidae|Hyaenidae|Muridae|Spalacidae	Metazoa	envelope protein	95	Hyaenidae	8	uncertain	0	0	1	555	GCA_028858775.3	Pan troglodytes
CM054452.2:13146916-13147287	10	149.1	121	206	group Env polyprotein-like	9	0	ERV-BabFcenv provirus ancestral Env polyprotein-like	124	8	10	97.89	104.7	101	envelope glycoprotein syncytin-B	10	0	0	Cricetidae|Hominidae|Hyaenidae|Muridae|Spalacidae	Metazoa	envelope protein	95	Hyaenidae	8	uncertain	0	0	0	506	GCA_028858775.3	Pan troglodytes
CM054452.2:35579871-35580242	10	149.3	121	208	group Env polyprotein-like	9	0	ERV-BabFcenv provirus ancestral Env polyprotein-like	124	8	10	96.6	111	99.8	envelope glycoprotein syncytin-B	9	1	1	Cricetidae|Hominidae|Hyaenidae|Muridae|Retroviridae|Spalacidae	Metazoa|Pararnavirae	envelope protein	95	Hyaenidae	8	likely-retro	0	0	0	557	GCA_028858775.3	Pan troglodytes
CM054452.2:71271279-71271878	4	64.525	174.75	75.1	uncharacterized protein isoform	3	1	N	213	4	2	73.35	213	75.1	N	0	2	0	Bornaviridae	Orthornavirae	N	213	Bornaviridae	2	likely-eve	0	2	0	111	GCA_028858775.3	Pan troglodytes
CM054453.2:15094529-15095016	10	72.51	89.9	107	endogenous Bornavirus-like nucleoprotein 2	8	2	endogenous bonravirus-N like element 1 protein	109	10	10	73.12	101.9	107	nucleoprotein	1	9	0	Bornaviridae|Miniopteridae	Orthornavirae|Metazoa	endogenous bonravirus-N like element 1 protein	109	Miniopteridae	10	likely-eve	0	9	1	330	GCA_028858775.3	Pan troglodytes
CM054453.2:32052978-32053166	10	107.45	61.7	128	syncytin-1-like	7	0	syncytin-1	63	4	10	87.07	62.8	130	envelope glycoprotein syncytin-B	8	2	2	Cricetidae|Hominidae|Hyaenidae|Muridae|Retroviridae|Spalacidae	Metazoa|Pararnavirae	syncytin 1	63	Hominidae	10	likely-retro	0	0	0	296	GCA_028858775.3	Pan troglodytes
CM054453.2:63555372-63555653	10	128.7	91.7	172	group 3 member 1 Env polyprotein	10	1	env protein	94	9	10	103.74	86.3	172	envelope glycoprotein	8	2	0	Arenaviridae|Caviidae|Cercopithecidae|Chinchillidae|Dasyproctidae|Echimyidae|Hominidae|Orthoherpesviridae|Sciuridae	Orthornavirae|Metazoa|Heunggongvirae	envelope glycoprotein	94	Hominidae	10	uncertain	0	5	9	677	GCA_028858775.3	Pan troglodytes
CM054454.2:23155386-23155745	10	181.7	118.4	193	group 3 member 1 Env polyprotein	9	0	endogenous retroviral sequence 3, partial	116	10	10	135.74	113.8	194	envelope glycoprotein	7	3	0	Arenaviridae|Caviidae|Chinchillidae|Dasyproctidae|Echimyidae|Filoviridae|Hominidae|Orthoherpesviridae|Sciuridae	Orthornavirae|Metazoa|Heunggongvirae	R envelope protein	116	Hominidae	10	uncertain	0	0	0	42	GCA_028858775.3	Pan troglodytes
CM054454.2:23623238-23623480	10	112.2	81	118	hypothetical protein	9	1	group 3 member 1 Env polyprotein-like, partial	81	9	10	88.85	75.9	114	envelope glycoprotein	9	1	0	Ailuridae|Caviidae|Chinchillidae|Dasyproctidae|Echimyidae|Hominidae|Nandiniidae|Orthoherpesviridae|Sciuridae	Metazoa|Heunggongvirae	envelope glycoprotein	81	Hominidae	10	uncertain	0	4	4	655	GCA_028858775.3	Pan troglodytes
CM054454.2:24106043-24106357	10	124.6	88.8	132	protein	9	0	group 3 member 1 Env polyprotein-like, partial	89	10	10	96.95	83.7	127	envelope glycoprotein	9	1	0	Ailuridae|Caviidae|Chinchillidae|Dasyproctidae|Echimyidae|Hominidae|Nandiniidae|Orthoherpesviridae|Sciuridae	Metazoa|Heunggongvirae	R envelope protein	89	Hominidae	10	uncertain	0	0	0	65	GCA_028858775.3	Pan troglodytes
CM054454.2:24675098-24675409	10	125.4	103.8	162	group Env polyprotein-like	10	0	ERV-BabFcenv provirus ancestral Env polyprotein-like	104	10	10	89.08	102.9	91.7	envelope glycoprotein syncytin-B	9	1	1	Cricetidae|Hyaenidae|Muridae|Retroviridae|Spalacidae	Metazoa|Pararnavirae	envelope glycoprotein syncytin-B	103	Muridae	8	likely-retro	0	0	3	554	GCA_028858775.3	Pan troglodytes
CM054454.2:24980613-24980984	10	144.6	121	203	group Env polyprotein-like	9	0	ERV-BabFcenv provirus ancestral Env polyprotein-like	124	8	10	91.58	111	94.7	envelope glycoprotein syncytin-B	9	1	1	Cricetidae|Hominidae|Hyaenidae|Muridae|Retroviridae|Spalacidae	Metazoa|Pararnavirae	envelope protein	95	Hyaenidae	8	likely-retro	0	0	0	557	GCA_028858775.3	Pan troglodytes
CM054454.2:25710349-25710663	10	136.9	95.2	161	protein	10	0	uncharacterized protein	98	10	10	100.49	89.2	143	envelope glycoprotein	7	3	0	Arenaviridae|Caviidae|Chinchillidae|Dasyproctidae|Echimyidae|Hominidae|Orthoherpesviridae|Sciuridae	Orthornavirae|Metazoa|Heunggongvirae	envelope protein syncytin-	101	Sciuridae	10	uncertain	0	0	0	73	GCA_028858775.3	Pan troglodytes
CM054454.2:26173470-26173826	10	170	118.1	185	uncharacterized protein	9	1	endogenous retroviral sequence 3, partial	116	10	10	134.32	113.9	183	envelope glycoprotein	9	1	0	Ailuridae|Caviidae|Chinchillidae|Dasyproctidae|Echimyidae|Hominidae|Orthoherpesviridae|Phocidae|Sciuridae	Metazoa|Heunggongvirae	R envelope protein	116	Hominidae	10	uncertain	0	0	0	125	GCA_028858775.3	Pan troglodytes
CM054454.2:30881137-30881508	10	146.6	121	206	group Env polyprotein-like	9	0	ERV-BabFcenv provirus ancestral Env polyprotein-like	124	8	10	95.9	110.8	99	envelope glycoprotein syncytin-B	9	1	1	Cricetidae|Hominidae|Hyaenidae|Muridae|Retroviridae|Spalacidae	Metazoa|Pararnavirae	envelope protein	95	Hyaenidae	8	likely-retro	0	0	2	554	GCA_028858775.3	Pan troglodytes
CM054454.2:40591801-40592172	10	146.2	121	205	group Env polyprotein-like	9	0	ERV-BabFcenv provirus ancestral Env polyprotein-like	124	8	10	93.48	111	96.3	envelope glycoprotein syncytin-B	9	1	1	Cricetidae|Hominidae|Hyaenidae|Muridae|Retroviridae|Spalacidae	Metazoa|Pararnavirae	envelope protein	95	Hyaenidae	8	likely-retro	0	0	0	557	GCA_028858775.3	Pan troglodytes
CM054454.2:46103445-46103816	10	121.6	90.9	148	group Env polyprotein-like	10	0	ERV-BabFcenv provirus ancestral Env polyprotein-like	91	10	10	84.48	89.2	89.4	envelope glycoprotein syncytin-B	9	1	1	Cricetidae|Hyaenidae|Muridae|Retroviridae|Spalacidae	Metazoa|Pararnavirae	envelope protein	83	Hyaenidae	7	likely-retro	0	0	0	91	GCA_028858775.3	Pan troglodytes
CM054454.2:46358263-46358634	10	145.4	121	204	group Env polyprotein-like	9	0	ERV-BabFcenv provirus ancestral Env polyprotein-like	124	8	10	92.47	109.2	95.9	envelope glycoprotein syncytin-B	9	1	1	Cricetidae|Hominidae|Hyaenidae|Muridae|Retroviridae|Spalacidae	Metazoa|Pararnavirae	envelope protein	95	Hyaenidae	8	likely-retro	0	0	3	554	GCA_028858775.3	Pan troglodytes
CM054454.2:49639938-49640402	2	63.15	127	70.1	uncharacterized protein isoform	1	1	uncharacterized protein isoform	126	2	2	56.4	126.5	56.6	N	0	2	0	Bornaviridae	Orthornavirae	N	125	Bornaviridae	2	likely-eve	0	1	0	95	GCA_028858775.3	Pan troglodytes
CM054454.2:53235912-53236127	10	108.3	72	135	protein	10	1	env protein	72	9	10	90.44	69.1	135	envelope glycoprotein	10	0	0	Caviidae|Cebidae|Cercopithecidae|Chinchillidae|Dasyproctidae|Echimyidae|Hominidae|Sciuridae	Metazoa	envelope glycoprotein	72	Hominidae	9	uncertain	0	7	5	674	GCA_028858775.3	Pan troglodytes
CM054454.2:55894065-55894346	10	105.85	86.3	170	group V member 2 Env polyprotein-like	10	0	envelope glycoprotein	94	10	10	130	93.5	175	envelope protein syncytin-	10	0	0	Cebidae|Cercopithecidae|Hominidae|Tenrecidae	Metazoa	envelope glycoprotein	94	Hominidae	10	uncertain	0	1	0	542	GCA_028858775.3	Pan troglodytes
CM054454.2:56226455-56226784	10	113.7	76.9	124	hypothetical protein	9	0	endogenous retroviral sequence 3, partial	77	8	10	89.67	75.6	125	envelope glycoprotein	7	3	0	Arenaviridae|Caviidae|Chinchillidae|Dasyproctidae|Echimyidae|Hominidae|Sciuridae	Orthornavirae|Metazoa	R envelope protein	77	Hominidae	10	uncertain	0	0	0	93	GCA_028858775.3	Pan troglodytes
CM054454.2:56263408-56263632	10	107.3	75	116	group 3 member 1 Env polyprotein-like	8	0	endogenous retroviral sequence 3, partial	75	7	10	85.28	73.6	118	envelope glycoprotein	8	2	0	Arenaviridae|Caviidae|Cercopithecidae|Chinchillidae|Dasyproctidae|Echimyidae|Hominidae|Sciuridae	Orthornavirae|Metazoa	R envelope protein	75	Hominidae	10	uncertain	1	6	7	516	GCA_028858775.3	Pan troglodytes
CM054454.2:56300711-56300935	10	102.12	75	110	uncharacterized protein	9	0	endogenous retroviral sequence 3, partial	75	8	10	81.09	74.5	112	envelope glycoprotein	7	3	0	Arenaviridae|Caviidae|Chinchillidae|Dasyproctidae|Echimyidae|Hominidae|Sciuridae	Orthornavirae|Metazoa	R envelope protein	75	Hominidae	10	uncertain	2	3	8	584	GCA_028858775.3	Pan troglodytes
CM054455.2:35043608-35043979	10	146.3	121	204	group Env polyprotein-like	9	0	ERV-BabFcenv provirus ancestral Env polyprotein-like	124	8	10	96.25	112.6	99.4	envelope glycoprotein syncytin-B	9	1	1	Cricetidae|Hyaenidae|Muridae|Retroviridae|Spalacidae	Metazoa|Pararnavirae	envelope glycoprotein syncytin-B	120	Muridae	8	likely-retro	0	0	1	556	GCA_028858775.3	Pan troglodytes
CM054455.2:40338066-40338437	10	148.5	120.9	206	group Env polyprotein-like	9	0	ERV-BabFcenv provirus ancestral Env polyprotein-like	124	8	10	97.4	109	100	envelope glycoprotein syncytin-B	9	1	1	Cricetidae|Hyaenidae|Muridae|Retroviridae|Spalacidae	Metazoa|Pararnavirae	envelope protein	95	Hyaenidae	8	likely-retro	0	0	1	556	GCA_028858775.3	Pan troglodytes
CM054455.2:40357489-40357860	10	143.3	121	199	group Env polyprotein-like	9	0	ERV-BabFcenv provirus ancestral Env polyprotein-like	124	8	10	92.31	114.5	95.5	envelope glycoprotein syncytin-B	9	1	1	Cricetidae|Hyaenidae|Muridae|Retroviridae|Spalacidae	Metazoa|Pararnavirae	envelope glycoprotein syncytin-B	120	Muridae	7	likely-retro	0	2	5	548	GCA_028858775.3	Pan troglodytes
CM054455.2:61641622-61641858	10	120.9	76.6	142	syncytin-1-like	7	0	syncytin-1	79	5	10	100.24	76.7	149	envelope glycoprotein syncytin-B	8	2	2	Cricetidae|Hominidae|Hyaenidae|Muridae|Retroviridae|Spalacidae	Metazoa|Pararnavirae	syncytin 1	79	Hominidae	9	likely-retro	0	2	1	476	GCA_028858775.3	Pan troglodytes
CM054456.2:14932832-14933203	10	148.4	121	205	group Env polyprotein-like	9	0	ERV-BabFcenv provirus ancestral Env polyprotein-like	124	8	10	96.89	114.4	100	envelope glycoprotein syncytin-B	9	1	1	Cricetidae|Hyaenidae|Muridae|Retroviridae|Spalacidae	Metazoa|Pararnavirae	envelope glycoprotein syncytin-B	120	Muridae	8	likely-retro	0	0	0	557	GCA_028858775.3	Pan troglodytes
CM054456.2:2437901-2438182	10	124.9	90.2	153	group Env polyprotein-like	10	0	ERV-BabFcenv provirus ancestral Env polyprotein-like	82	10	10	91.42	90.4	97.8	envelope glycoprotein syncytin-B	10	0	0	Cricetidae|Hominidae|Hyaenidae|Muridae|Spalacidae	Metazoa	envelope protein	92	Hyaenidae	7	uncertain	0	0	0	64	GCA_028858775.3	Pan troglodytes
CM054456.2:3084465-3084752	10	118.8	81.8	129	protein	9	0	endogenous retroviral sequence 3, partial	82	9	10	90.06	77.9	130	envelope glycoprotein	9	1	0	Ailuridae|Caviidae|Chinchillidae|Dasyproctidae|Echimyidae|Hominidae|Orthoherpesviridae|Phocidae|Sciuridae	Metazoa|Heunggongvirae	R envelope protein	82	Hominidae	10	uncertain	0	0	0	65	GCA_028858775.3	Pan troglodytes
CM054456.2:3165640-3166011	10	146.4	121.2	202	group Env polyprotein-like	10	0	ERV-BabFcenv provirus ancestral Env polyprotein-like	124	9	10	93.93	108.6	97.1	envelope glycoprotein syncytin-B	9	1	1	Cricetidae|Hominidae|Hyaenidae|Muridae|Retroviridae|Spalacidae	Metazoa|Pararnavirae	envelope glycoprotein syncytin-B	120	Muridae	8	likely-retro	0	1	0	556	GCA_028858775.3	Pan troglodytes
CM054456.2:38922456-38922788	10	107.8	78.5	124	uncharacterized protein	10	1	protein, partial	80	10	10	87.35	80.3	118	envelope glycoprotein	8	2	0	Arenaviridae|Caviidae|Chinchillidae|Dasyproctidae|Echimyidae|Hominidae|Sciuridae|Tenrecidae	Orthornavirae|Metazoa	envelope glycoprotein	83	Hominidae	9	uncertain	0	0	0	93	GCA_028858775.3	Pan troglodytes
CM054457.2:104543862-104544050	10	99.31	61.7	117	syncytin-1-like	7	0	syncytin-1	63	4	10	82.51	62.7	125	envelope glycoprotein syncytin-B	8	2	2	Cricetidae|Hominidae|Hyaenidae|Muridae|Retroviridae|Spalacidae	Metazoa|Pararnavirae	recombinant envelope protein	63	Retroviridae	10	likely-retro	0	0	1	541	GCA_028858775.3	Pan troglodytes
CM054457.2:118603342-118603713	10	150.2	121	207	group Env polyprotein-like	9	0	ERV-BabFcenv provirus ancestral Env polyprotein-like	124	8	10	97.61	111	100	envelope glycoprotein syncytin-B	9	1	1	Cricetidae|Hominidae|Hyaenidae|Muridae|Retroviridae|Spalacidae	Metazoa|Pararnavirae	envelope protein	95	Hyaenidae	8	likely-retro	0	0	0	548	GCA_028858775.3	Pan troglodytes
CM054457.2:129306992-129307282	10	135.6	95.2	175	hypothetical protein	10	1	uncharacterized protein	97	9	10	98.96	92.8	155	envelope glycoprotein	7	3	0	Arenaviridae|Caviidae|Chinchillidae|Dasyproctidae|Echimyidae|Hominidae|Orthoherpesviridae|Sciuridae	Orthornavirae|Metazoa|Heunggongvirae	envelope protein syncytin-	100	Sciuridae	10	uncertain	0	1	1	210	GCA_028858775.3	Pan troglodytes
CM054457.2:136630221-136630562	10	143.4	104.7	196	group Env polyprotein-like	8	0	ERV-BabFcenv provirus ancestral Env polyprotein-like	102	8	10	97.36	103.3	101	envelope glycoprotein syncytin-B	10	0	0	Cricetidae|Hyaenidae|Muridae|Spalacidae	Metazoa	envelope protein	92	Hyaenidae	7	uncertain	0	0	0	119	GCA_028858775.3	Pan troglodytes
CM054457.2:137542605-137542859	10	92.67	58.1	99.8	syncytin-1-like	7	0	hypothetical protein, partial	56	5	10	86.03	56.5	105	envelope glycoprotein syncytin-A	9	1	1	Cricetidae|Hominidae|Hyaenidae|Muridae|Retroviridae|Spalacidae	Metazoa|Pararnavirae	syncytin 1	59	Hominidae	9	likely-retro	0	0	0	39	GCA_028858775.3	Pan troglodytes
CM054457.2:34513528-34513899	10	150.6	121	210	group Env polyprotein-like	9	0	ERV-BabFcenv provirus ancestral Env polyprotein-like	124	8	10	98.08	111	101	envelope glycoprotein syncytin-B	9	1	1	Cricetidae|Hominidae|Hyaenidae|Muridae|Retroviridae|Spalacidae	Metazoa|Pararnavirae	envelope protein	95	Hyaenidae	8	likely-retro	0	0	0	557	GCA_028858775.3	Pan troglodytes
CM054457.2:34926925-34927296	10	150.6	121	210	group Env polyprotein-like	9	0	ERV-BabFcenv provirus ancestral Env polyprotein-like	124	8	10	98.08	111	101	envelope glycoprotein syncytin-B	9	1	1	Cricetidae|Hominidae|Hyaenidae|Muridae|Retroviridae|Spalacidae	Metazoa|Pararnavirae	envelope protein	95	Hyaenidae	8	likely-retro	0	0	2	555	GCA_028858775.3	Pan troglodytes
CM054457.2:49155472-49155924	10	220.8	142.3	278	protein	9	1	env protein	151	10	10	171.03	143.6	278	envelope glycoprotein	8	2	0	Arenaviridae|Caviidae|Chinchillidae|Dasyproctidae|Echimyidae|Hominidae|Orthoherpesviridae|Pipidae|Sciuridae	Orthornavirae|Metazoa|Heunggongvirae	envelope glycoprotein	151	Hominidae	10	uncertain	0	1	7	677	GCA_028858775.3	Pan troglodytes
CM054457.2:49437629-49437970	10	136.3	110.9	203	uncharacterized protein	10	1	env protein	113	10	10	111.98	107	203	envelope glycoprotein	8	2	0	Arenaviridae|Caviidae|Chinchillidae|Dasyproctidae|Echimyidae|Hominidae|Orthoherpesviridae|Scincidae|Sciuridae	Orthornavirae|Metazoa|Heunggongvirae	envelope glycoprotein	113	Hominidae	10	uncertain	0	0	0	118	GCA_028858775.3	Pan troglodytes
CM054457.2:52611099-52611284	10	93.93	61.4	97.8	hypothetical protein	10	1	group 3 member 1 Env polyprotein-like, partial	62	9	10	76.05	60.2	94.7	envelope glycoprotein	10	0	0	Ailuridae|Caviidae|Chinchillidae|Dasyproctidae|Echimyidae|Hominidae|Nandiniidae|Phocidae|Sciuridae	Metazoa	envelope glycoprotein	60	Hominidae	10	uncertain	0	0	2	169	GCA_028858775.3	Pan troglodytes
CM054457.2:6758329-6758832	10	98.21	68.2	130	group Env polyprotein-like	8	0	ERV-BabFcenv provirus ancestral Env polyprotein-like	66	8	10	77.77	66	79.3	envelope glycoprotein syncytin-B	10	0	0	Cricetidae|Hyaenidae|Muridae|Spalacidae	Metazoa	envelope glycoprotein syncytin-A	52	Cricetidae	8	uncertain	0	0	0	101	GCA_028858775.3	Pan troglodytes
CM054457.2:8154111-8154365	10	128	83.1	145	syncytin-1-like	7	0	syncytin-1	85	4	10	107.89	83.7	157	envelope glycoprotein syncytin-B	9	1	1	Cricetidae|Hominidae|Hyaenidae|Muridae|Retroviridae|Spalacidae	Metazoa|Pararnavirae	syncytin 1	85	Hominidae	9	likely-retro	0	5	0	537	GCA_028858775.3	Pan troglodytes
CM054457.2:87569948-87570319	10	147.2	122.4	204	group Env polyprotein-like	9	0	ERV-BabFcenv provirus ancestral Env polyprotein-like	124	8	10	94.89	110.6	98.6	envelope glycoprotein syncytin-B	10	0	0	Cricetidae|Hominidae|Hyaenidae|Muridae|Spalacidae	Metazoa	envelope glycoprotein syncytin-B	120	Muridae	7	uncertain	0	0	0	557	GCA_028858775.3	Pan troglodytes
CM054457.2:91020378-91020773	10	193.1	127.9	258	group 3 member 1 Env polyprotein-like	10	1	env protein	132	10	10	148.83	116	258	envelope glycoprotein	8	2	0	Arenaviridae|Caviidae|Chinchillidae|Dasyproctidae|Echimyidae|Hominidae|Orthoherpesviridae|Sciuridae|Tenrecidae	Orthornavirae|Metazoa|Heunggongvirae	envelope glycoprotein	132	Hominidae	10	uncertain	0	2	2	678	GCA_028858775.3	Pan troglodytes
CM054457.2:95464992-95465294	10	135.1	96.7	198	group Env polyprotein-like	9	0	RecName: Full= group Env polyprotein; AltName: Full=CpzERV-env envelope protein; AltName: Full=ERV-F(c)1 provirus ancestral Env polyprotein; AltName: Full=Envelope polyprotein; Contains: RecName: Full=Surface protein; Short=SU; Contains: RecName: Full=Transmembrane protein; Short=TM; Flags: Precursor	101	9	10	83.85	92.6	89.7	envelope glycoprotein syncytin-B	10	0	0	Cricetidae|Hominidae|Hyaenidae|Muridae|Spalacidae	Metazoa	syncytin 1	92	Hominidae	8	uncertain	0	0	0	584	GCA_028858775.3	Pan troglodytes
CM054458.2:25817909-25818280	10	144.2	121	196	group Env polyprotein-like	10	0	ERV-BabFcenv provirus ancestral Env polyprotein-like	124	9	10	92.51	107.4	95.1	envelope glycoprotein syncytin-B	9	1	1	Cricetidae|Hyaenidae|Muridae|Retroviridae|Spalacidae	Metazoa|Pararnavirae	envelope glycoprotein syncytin-A	110	Cricetidae	8	likely-retro	0	2	5	549	GCA_028858775.3	Pan troglodytes
CM054458.2:26063190-26063561	10	146.5	122.5	203	group Env polyprotein-like	9	0	ERV-BabFcenv provirus ancestral Env polyprotein-like	124	8	10	96.44	114.5	100	envelope glycoprotein syncytin-B	9	1	1	Cricetidae|Hyaenidae|Muridae|Retroviridae|Spalacidae	Metazoa|Pararnavirae	envelope glycoprotein syncytin-B	120	Muridae	7	likely-retro	0	0	1	556	GCA_028858775.3	Pan troglodytes
CM054458.2:27223871-27224212	10	143.3	105.5	197	group Env polyprotein-like	8	0	ERV-BabFcenv provirus ancestral Env polyprotein-like	102	8	10	98.53	103.2	102	envelope glycoprotein syncytin-B	10	0	0	Cricetidae|Hyaenidae|Muridae|Spalacidae	Metazoa	envelope protein	92	Hyaenidae	7	uncertain	0	0	0	119	GCA_028858775.3	Pan troglodytes
CM054458.2:27292759-27292977	10	107.5	71.4	143	group Env polyprotein-like	8	0	ERV-BabFcenv provirus ancestral Env polyprotein-like	72	8	10	82.65	60.8	84.7	envelope glycoprotein syncytin-B	10	0	0	Cricetidae|Hyaenidae|Muridae|Spalacidae	Metazoa	envelope glycoprotein syncytin-A	56	Cricetidae	8	uncertain	0	0	0	108	GCA_028858775.3	Pan troglodytes
CM054458.2:27814615-27814956	10	140.4	105.5	191	group Env polyprotein-like	8	0	ERV-BabFcenv provirus ancestral Env polyprotein-like	102	8	10	93.16	100.7	97.4	envelope glycoprotein syncytin-B	10	0	0	Cricetidae|Hominidae|Hyaenidae|Muridae|Spalacidae	Metazoa	envelope protein	91	Hyaenidae	7	uncertain	0	0	0	110	GCA_028858775.3	Pan troglodytes
CM054458.2:27885944-27886315	10	149.7	121	208	group Env polyprotein-like	9	0	ERV-BabFcenv provirus ancestral Env polyprotein-like	124	8	10	97.16	112.5	100	envelope glycoprotein syncytin-B	9	1	1	Cricetidae|Hyaenidae|Muridae|Retroviridae|Spalacidae	Metazoa|Pararnavirae	envelope glycoprotein syncytin-B	120	Muridae	8	likely-retro	0	0	0	557	GCA_028858775.3	Pan troglodytes
CM054458.2:29539347-29539652	10	130.9	101.4	163	group Env polyprotein-like	10	0	ERV-BabFcenv provirus ancestral Env polyprotein-like isoform	102	10	10	93.42	97.8	98.2	envelope glycoprotein syncytin-B	9	1	1	Cricetidae|Hominidae|Hyaenidae|Muridae|Retroviridae|Spalacidae	Metazoa|Pararnavirae	envelope protein	94	Hyaenidae	8	likely-retro	1	1	3	541	GCA_028858775.3	Pan troglodytes
CM054458.2:29586173-29586544	10	145.6	121	202	group Env polyprotein-like	9	0	ERV-BabFcenv provirus ancestral Env polyprotein-like	124	8	10	94.63	106.3	98.6	envelope glycoprotein syncytin-B	9	1	1	Cricetidae|Hominidae|Hyaenidae|Muridae|Retroviridae|Spalacidae	Metazoa|Pararnavirae	envelope protein	95	Hyaenidae	8	likely-retro	0	0	4	553	GCA_028858775.3	Pan troglodytes
CM054458.2:29615242-29615613	10	148.4	121	201	group Env polyprotein-like	9	0	ERV-BabFcenv provirus ancestral Env polyprotein-like	124	8	10	96.59	114.7	99.4	envelope glycoprotein syncytin-B	8	2	2	Cricetidae|Hyaenidae|Muridae|Retroviridae|Spalacidae	Metazoa|Pararnavirae	envelope glycoprotein syncytin-B	120	Muridae	8	likely-retro	0	0	0	557	GCA_028858775.3	Pan troglodytes
CM054458.2:30674260-30674601	10	117.6	82.9	140	group Env polyprotein-like	10	0	ERV-BabFcenv provirus ancestral Env polyprotein-like	75	10	10	87.51	83.4	91.7	envelope glycoprotein syncytin-B	10	0	0	Cricetidae|Hominidae|Hyaenidae|Muridae|Spalacidae	Metazoa	envelope protein	84	Hyaenidae	7	uncertain	0	0	0	51	GCA_028858775.3	Pan troglodytes
CM054458.2:33123850-33124221	10	152.4	121	207	group Env polyprotein-like	9	0	ERV-BabFcenv provirus ancestral Env polyprotein-like	124	8	10	99.38	115.3	103	envelope glycoprotein syncytin-B	9	1	1	Cricetidae|Hyaenidae|Muridae|Retroviridae|Spalacidae	Metazoa|Pararnavirae	envelope protein	103	Hyaenidae	7	likely-retro	0	0	2	555	GCA_028858775.3	Pan troglodytes
CM054458.2:33173800-33174171	10	151.7	121	208	group Env polyprotein-like	9	0	ERV-BabFcenv provirus ancestral Env polyprotein-like	124	8	10	99.35	111	102	envelope glycoprotein syncytin-B	9	1	1	Cricetidae|Hominidae|Hyaenidae|Muridae|Retroviridae|Spalacidae	Metazoa|Pararnavirae	envelope protein	95	Hyaenidae	8	likely-retro	0	0	1	555	GCA_028858775.3	Pan troglodytes
CM054458.2:571836-572207	10	148.7	121	206	group Env polyprotein-like	9	0	ERV-BabFcenv provirus ancestral Env polyprotein-like	124	8	10	96.76	103.3	99.8	envelope glycoprotein syncytin-B	9	1	1	Cricetidae|Hominidae|Hyaenidae|Muridae|Retroviridae|Spalacidae	Metazoa|Pararnavirae	envelope protein	95	Hyaenidae	8	likely-retro	0	4	1	545	GCA_028858775.3	Pan troglodytes
CM054458.2:635974-636345	10	129.7	88.9	171	group Env polyprotein-like	8	0	ERV-BabFcenv provirus ancestral Env polyprotein-like	91	7	10	94.23	76.2	95.9	envelope glycoprotein syncytin-B	10	0	0	Cricetidae|Hominidae|Hyaenidae|Muridae|Spalacidae	Metazoa	envelope protein	64	Hyaenidae	8	uncertain	0	0	0	119	GCA_028858775.3	Pan troglodytes
CM054458.2:686044-686415	10	129.7	88.9	171	group Env polyprotein-like	8	0	ERV-BabFcenv provirus ancestral Env polyprotein-like	91	7	10	94.23	76.2	95.9	envelope glycoprotein syncytin-B	10	0	0	Cricetidae|Hominidae|Hyaenidae|Muridae|Spalacidae	Metazoa	envelope protein	64	Hyaenidae	8	uncertain	0	0	0	119	GCA_028858775.3	Pan troglodytes
CM054458.2:723713-724084	10	127.6	88.9	169	group Env polyprotein-like	8	0	ERV-BabFcenv provirus ancestral Env polyprotein-like	91	7	10	91.53	76.2	93.2	envelope glycoprotein syncytin-B	10	0	0	Cricetidae|Hominidae|Hyaenidae|Muridae|Spalacidae	Metazoa	envelope protein	64	Hyaenidae	8	uncertain	0	0	0	119	GCA_028858775.3	Pan troglodytes
CM068905.1:14130018-14130251	5	65.56	77.6	75.9	uncharacterized protein isoform	4	1	N	78	5	2	73.95	78	75.9	N	0	2	0	Bornaviridae	Orthornavirae	N	78	Bornaviridae	2	likely-eve	2	2	2	247	GCA_028858775.3	Pan troglodytes
CM068905.1:159835368-159835697	10	89.65	102	113	group PABLB member 1 Env polyprotein-like	8	0	group PABLB member 1 Env polyprotein-like isoform	106	7	10	68.24	86	73.2	envelope protein syncytin-	10	0	0	Ailuridae|Bovidae|Cervidae|Herpestidae|Nandiniidae|Phocidae	Metazoa	envelope protein syncytin-	73	Ailuridae	9	uncertain	0	0	0	90	GCA_028858775.3	Pan troglodytes
CM068905.1:165909500-165909811	10	130.1	103.7	162	group Env polyprotein-like	10	0	ERV-BabFcenv provirus ancestral Env polyprotein-like	104	10	10	90.04	99.7	95.9	envelope glycoprotein syncytin-B	9	1	1	Cricetidae|Hominidae|Hyaenidae|Muridae|Retroviridae|Spalacidae	Metazoa|Pararnavirae	envelope protein	95	Hyaenidae	9	likely-retro	0	0	4	553	GCA_028858775.3	Pan troglodytes
CM068905.1:36991234-36991428	10	102.7	64.3	106	hypothetical protein	9	1	group 3 member 1 Env polyprotein-like, partial	64	9	10	83.08	63.2	106	envelope glycoprotein	9	1	0	Ailuridae|Arenaviridae|Caviidae|Cercopithecidae|Chinchillidae|Dasyproctidae|Echimyidae|Hominidae|Sciuridae	Metazoa|Orthornavirae	R envelope protein	65	Hominidae	10	uncertain	0	1	4	500	GCA_028858775.3	Pan troglodytes
CM068905.1:43336050-43336337	10	131.7	92.2	183	group Env polyprotein-like	8	0	ERV-BabFcenv provirus ancestral Env polyprotein-like	96	7	10	93.01	79.9	95.9	envelope glycoprotein syncytin-B	10	0	0	Cricetidae|Hominidae|Hyaenidae|Muridae|Spalacidae	Metazoa	envelope protein	73	Hyaenidae	8	uncertain	0	0	3	554	GCA_028858775.3	Pan troglodytes
CM068905.1:48129163-48129861	6	117.05	185.667	144	uncharacterized protein isoform	5	1	, partial	110	6	2	123	234	127	N	0	2	0	Bornaviridae	Orthornavirae	N	234	Bornaviridae	2	likely-eve	0	2	1	250	GCA_028858775.3	Pan troglodytes
CM068905.1:48770337-48770624	10	131.2	92.2	184	group Env polyprotein-like	8	0	ERV-BabFcenv provirus ancestral Env polyprotein-like	96	7	10	93.54	80	96.3	envelope glycoprotein syncytin-B	10	0	0	Cricetidae|Hominidae|Hyaenidae|Muridae|Spalacidae	Metazoa	envelope protein	74	Hyaenidae	8	uncertain	0	0	0	557	GCA_028858775.3	Pan troglodytes
CM068905.1:77059102-77060057	10	223.6	238.9	388	endogenous Bornavirus-like nucleoprotein 2	8	2	serine/threonine-protein phosphatase 4 regulatory subunit 2 isoform	214	10	10	167.5	261.8	235	nucleoprotein	1	9	0	Bornaviridae|Miniopteridae	Orthornavirae|Metazoa	endogenous bonravirus-N like element 1 protein	242	Miniopteridae	10	likely-eve	0	3	0	296	GCA_028858775.3	Pan troglodytes
CM068905.1:82663376-82663747	10	107.59	65.9	129	group Env polyprotein-like	9	0	ERV-BabFcenv provirus ancestral Env polyprotein-like	67	8	10	87.55	59.9	91.3	envelope glycoprotein syncytin-B	10	0	0	Cricetidae|Hominidae|Hyaenidae|Muridae|Spalacidae	Metazoa	envelope protein	62	Hyaenidae	8	uncertain	0	0	0	51	GCA_028858775.3	Pan troglodytes
CM068905.1:92037769-92037972	10	101.51	66.5	136	group Env polyprotein-like	8	0	ERV-BabFcenv provirus ancestral Env polyprotein-like	67	8	10	78.91	56.6	81.3	envelope glycoprotein syncytin-B	10	0	0	Cricetidae|Hyaenidae|Muridae|Spalacidae	Metazoa	envelope glycoprotein syncytin-A	52	Cricetidae	8	uncertain	0	0	0	103	GCA_028858775.3	Pan troglodytes
CM068905.1:97740981-97741352	10	143.3	121	200	group Env polyprotein-like	9	0	ERV-BabFcenv provirus ancestral Env polyprotein-like	124	8	10	90.05	106.3	93.2	envelope glycoprotein syncytin-B	9	1	1	Cricetidae|Hominidae|Hyaenidae|Muridae|Retroviridae|Spalacidae	Metazoa|Pararnavirae	envelope protein	95	Hyaenidae	8	likely-retro	0	0	1	556	GCA_028858775.3	Pan troglodytes
CM068905.1:99944497-99944829	10	131.9	86.7	152	syncytin-1-like	9	0	syncytin-1	90	8	10	121.5	89.9	164	envelope glycoprotein syncytin-B	9	1	1	Cricetidae|Hominidae|Hyaenidae|Muridae|Retroviridae|Spalacidae	Metazoa|Pararnavirae	syncytin 1	90	Hominidae	8	likely-retro	0	0	0	26	GCA_028858775.3	Pan troglodytes
CM068906.1:19432820-19433191	10	142.7	121	201	group Env polyprotein-like	9	0	ERV-BabFcenv provirus ancestral Env polyprotein-like	124	8	10	92.89	111	95.5	envelope glycoprotein syncytin-B	9	1	1	Cricetidae|Hominidae|Hyaenidae|Muridae|Retroviridae|Spalacidae	Metazoa|Pararnavirae	envelope glycoprotein syncytin-B	120	Muridae	8	likely-retro	0	0	1	556	GCA_028858775.3	Pan troglodytes
CM068906.1:2297760-2298041	10	124.9	90.2	153	group Env polyprotein-like	10	0	ERV-BabFcenv provirus ancestral Env polyprotein-like	82	10	10	91.42	90.4	97.8	envelope glycoprotein syncytin-B	10	0	0	Cricetidae|Hominidae|Hyaenidae|Muridae|Spalacidae	Metazoa	envelope protein	92	Hyaenidae	7	uncertain	0	0	0	64	GCA_028858775.3	Pan troglodytes
CM068906.1:3303655-3303942	10	118.8	81.8	129	protein	9	0	endogenous retroviral sequence 3, partial	82	9	10	90.06	77.9	130	envelope glycoprotein	9	1	0	Ailuridae|Caviidae|Chinchillidae|Dasyproctidae|Echimyidae|Hominidae|Orthoherpesviridae|Phocidae|Sciuridae	Metazoa|Heunggongvirae	R envelope protein	82	Hominidae	10	uncertain	0	0	0	65	GCA_028858775.3	Pan troglodytes
CM068906.1:3387949-3388320	10	142.4	121	201	group Env polyprotein-like	9	0	ERV-BabFcenv provirus ancestral Env polyprotein-like	124	8	10	89.5	114.5	92.4	envelope glycoprotein syncytin-B	9	1	1	Cricetidae|Hyaenidae|Muridae|Retroviridae|Spalacidae	Metazoa|Pararnavirae	envelope protein	95	Hyaenidae	7	likely-retro	0	0	0	557	GCA_028858775.3	Pan troglodytes
CM068906.1:51186847-51187188	10	139.1	107	190	group Env polyprotein-like	8	0	ERV-BabFcenv provirus ancestral Env polyprotein-like	102	8	10	93.84	100.8	98.2	envelope glycoprotein syncytin-B	10	0	0	Cricetidae|Hyaenidae|Muridae|Spalacidae	Metazoa	envelope protein	92	Hyaenidae	7	uncertain	0	0	0	119	GCA_028858775.3	Pan troglodytes
NC_000069.7:12082060-12082260	10	84.61	67.1	95.1	MAG: capsid protein	1	9	capsid protein	67	7	10	90.26	66.9	95.9	capsid protein	0	10	0	Parvoviridae	Shotokuvirae	capsid protein	67	Parvoviridae	6	likely-eve	0	1	0	119
NC_000069.7:12082281-12083003	10	93.49	260.1	122	MAG: capsid protein	0	10	, partial	264	8	10	102.79	262.3	122	capsid protein	0	10	0	Parvoviridae	Shotokuvirae		264	Parvoviridae	7	likely-eve	1	3	2	337
NC_000069.7:12083008-12083190	10	62.93	63.2	67	MAG: capsid protein	0	10	, partial	64	7	10	66.72	63	73.6	capsid protein	0	10	0	Parvoviridae	Shotokuvirae		64	Parvoviridae	7	likely-eve	1	3	2	337
NC_000069.7:12085056-12085379	10	71.2	66.6	72.4	replicase	0	10	Rep	60	9	10	71.96	68.8	72.4	replication-associated protein	0	10	0	Parvoviridae	Shotokuvirae	replication protein	60	Parvoviridae	6	likely-eve	0	3	1	130
NC_000072.7:87921216-87922023	10	121.14	155.9	166	endogenous Bornavirus-like nucleoprotein 1	8	2	endogenous Bornavirus-like nucleoprotein 1	155	10	10	113.2	157	120	nucleoprotein	1	9	0	Bornaviridae|Miniopteridae	Orthornavirae|Metazoa	nucleoprotein	156	Bornaviridae	10	likely-eve	0	2	0	284
NC_000074.7:93889331-93889477	4	47.65	44.25	48.5	capsid protein	0	4		48	4	10	48.32	47	49.3	capsid protein	0	10	0	Parvoviridae	Shotokuvirae	capsid protein	48	Parvoviridae	3	likely-eve	0	0	0	48
NC_000074.7:93890336-93890566	10	63.28	77.8	65.5	replicase	0	10	MAG: Rep	81	8	10	63.32	77.6	65.5	replication protein	0	10	0	Parvoviridae	Shotokuvirae	Rep	81	Parvoviridae	7	likely-eve	0	0	0	42
NC_000075.7:54153181-54153396	10	67.7	60	87	endogenous Bornavirus-like nucleoprotein 1	8	2	endogenous Bornavirus-like nucleoprotein 1	72	10	10	67.28	63.7	69.3	nucleoprotein	0	10	0	Bornaviridae	Orthornavirae	nucleoprotein	71	Bornaviridae	10	likely-eve	0	1	1	78
NC_000075.7:73884642-73884899	1	48.9	85	48.9	nucleoprotein	0	1	nucleoprotein	85	1	10	47.7	85.3	48.9	nucleoprotein	0	10	0	Filoviridae|nan	Orthornavirae	nucleoprotein	85	Filoviridae	5	likely-eve	0	0	0	86
NC_000077.7:103519776-103520477	10	178	230.3	321	endogenous Bornavirus-like nucleoprotein 1	8	2	endogenous Bornavirus-like nucleoprotein 1	212	10	10	160.4	240.5	179	nucleoprotein	1	9	0	Bornaviridae|Miniopteridae	Orthornavirae|Metazoa	nucleoprotein	240	Bornaviridae	10	likely-eve	0	3	0	274
NC_000077.7:93880947-93881156	10	74.6	67.3	91.7	endogenous Bornavirus-like nucleoprotein 1	8	2	endogenous Bornavirus-like nucleoprotein 1	70	10	10	68.94	68.9	75.9	nucleoprotein	0	10	0	Bornaviridae	Orthornavirae	nucleoprotein	70	Bornaviridae	10	likely-eve	0	1	0	147
NC_000077.7:93881171-93881428	8	62.825	71	87.4	endogenous Bornavirus-like nucleoprotein 1	6	2	PREDICTED: endogenous Bornavirus-like nucleoprotein 1-like	88	8	10	68.32	88	73.6	nucleoprotein	0	10	0	Bornaviridae	Orthornavirae	nucleoprotein	88	Bornaviridae	10	likely-eve	0	1	0	166
NC_000080.7:69528615-69528974	10	158	115.6	236	syncytin-1-like	10	1	RIKEN cDNA , partial	120	10	10	203.7	119.5	236	envelope glycoprotein syncytin-B	10	0	0	Cricetidae|Muridae|Spalacidae	Metazoa	envelope glycoprotein syncytin-B	120	Muridae	6	uncertain	0	0	0	618
NC_000080.7:69746865-69747224	10	158	115.6	236	syncytin-1-like	10	1	RIKEN cDNA , partial	120	10	10	203.7	119.5	236	envelope glycoprotein syncytin-B	10	0	0	Cricetidae|Muridae|Spalacidae	Metazoa	envelope glycoprotein syncytin-B	120	Muridae	6	uncertain	0	0	0	618
NC_000083.7:20828833-20829153	10	162.2	96.3	172	MLV-related proviral Env polyprotein-like	8	2	MLV-related proviral Env polyprotein-like	97	10	10	158.6	96.2	171	envelope protein	1	9	9	Muridae|Retroviridae	Metazoa|Pararnavirae	envelope glycoprotein	97	Muridae	9	likely-retro	0	0	0	108
NC_000084.7:67169212-67169463	10	88.35	81.6	148	endogenous Bornavirus-like nucleoprotein 1	7	2	endogenous Bornavirus-like nucleoprotein 1	84	9	10	81.8	83.9	90.5	nucleoprotein	0	10	0	Bornaviridae	Orthornavirae	nucleoprotein	84	Bornaviridae	10	likely-eve	1	2	1	238
NC_000085.7:30511672-30512760	8	100.438	332.75	130	viral polymerase	2	6	endogenous bornavirus-like L-1	366	8	10	112.7	372.6	133	RNA-dependent RNA polymerase	1	8	0	Bornaviridae|Vespertilionidae|nan	Orthornavirae|Metazoa	endogenous bornavirus-like L-1	366	Vespertilionidae	9	likely-eve	0	10	5	717
NC_000086.8:166052221-166052445	10	96.28	73.1	119	ERV-BabFcenv provirus ancestral Env polyprotein-like	10	0	ERV-BabFcenv provirus ancestral Env polyprotein-like	75	8	10	79.47	73.6	83.6	envelope glycoprotein syncytin-B	10	0	0	Cricetidae|Hominidae|Hyaenidae|Muridae|Spalacidae	Metazoa	envelope protein	74	Hyaenidae	7	uncertain	0	0	1	111
NC_007112.7:28588140-28588535	10	150.86	119	236	uncharacterized protein isoform	10	0	hypothetical protein _019344, partial	128	8	10	67.79	108.1	78.6	envelope protein syncytin-	8	2	0	Ailuridae|Bovidae|Cebidae|Filoviridae|Herpestidae|Nandiniidae|Orthoherpesviridae|Phocidae|Pipidae	Metazoa|Orthornavirae|Heunggongvirae	envelope	119	Pipidae	10	uncertain	0	0	0	87	GCF_000002035.6	Danio rerio
NC_007112.7:32499309-32499827	10	141.5	158.2	328	uncharacterized protein	7	0	uncharacterized protein	173	7	10	74.09	130.2	85.1	envelope protein	6	4	2	Bovidae|Cercopithecidae|Danionidae|Filoviridae|Hominidae|Orthoherpesviridae|Pipidae|Retroviridae	Metazoa|Orthornavirae|Heunggongvirae|Pararnavirae	envelope polyprotein	167	Hominidae	10	likely-retro	0	1	0	420	GCF_000002035.6	Danio rerio
NC_007114.7:14212012-14212530	10	135	154.7	314	uncharacterized protein	7	0	uncharacterized protein	173	7	10	70.54	135	82	envelope protein	7	3	2	Bovidae|Cebidae|Cercopithecidae|Danionidae|Hominidae|Orthoherpesviridae|Pipidae|Retroviridae|Tenrecidae	Metazoa|Heunggongvirae|Pararnavirae	envelope protein	123	Danionidae	10	likely-retro	0	3	0	473	GCF_000002035.6	Danio rerio
NC_007114.7:58208263-58208481	10	93.17	68.1	137	uncharacterized protein	9	0	hypothetical protein _022622	73	8	10	52.37	59.8	56.6	virion spike glycoprotein precursor	3	7	0	Ailuridae|Filoviridae|Phocidae|Pipidae	Metazoa|Orthornavirae	envelope	78	Pipidae	5	likely-eve	0	0	0	131	GCF_000002035.6	Danio rerio
NC_007115.7:25519528-25520073	10	158.4	153.3	248	uncharacterized protein	10	0	uncharacterized protein	179	10	10	72.43	129.9	78.2	envelope protein syncytin-	8	2	1	Ailuridae|Bovidae|Cervidae|Herpestidae|Nandiniidae|Orthoherpesviridae|Phocidae|Retroviridae	Metazoa|Heunggongvirae|Pararnavirae	envelope protein syncytin-	143	Herpestidae	10	likely-retro	0	0	0	420	GCF_000002035.6	Danio rerio
NC_007115.7:41491072-41491497	10	130	133.3	281	uncharacterized protein	7	0	uncharacterized protein	142	7	10	73.22	116.1	85.1	envelope protein syncytin-	7	3	2	Bovidae|Cercopithecidae|Danionidae|Hominidae|Orthoherpesviridae|Pipidae|Retroviridae	Metazoa|Heunggongvirae|Pararnavirae	envelope polyprotein	122	Hominidae	10	likely-retro	0	1	0	489	GCF_000002035.6	Danio rerio
NC_007115.7:44777428-44777823	10	150.81	117.3	236	uncharacterized protein isoform	10	0	hypothetical protein _019344, partial	128	8	10	68.5	105.7	78.6	envelope protein syncytin-	9	1	0	Ailuridae|Bovidae|Herpestidae|Nandiniidae|Orthoherpesviridae|Phocidae|Pipidae	Metazoa|Heunggongvirae	envelope	112	Pipidae	10	uncertain	0	1	0	222	GCF_000002035.6	Danio rerio
NC_007115.7:50637601-50638242	10	240.2	207.6	305	RNA-dependent RNA polymerase	0	10	L protein	210	10	10	270	208.8	335	L protein	0	10	0	Chuviridae	Orthornavirae	L protein	211	Chuviridae	10	likely-eve	0	7	8	1176	GCF_000002035.6	Danio rerio
NC_007115.7:55420410-55420823	10	124.98	131.6	269	uncharacterized protein	7	0	uncharacterized protein	138	7	10	69.43	112.6	82	envelope protein syncytin-	7	3	2	Bovidae|Cercopithecidae|Danionidae|Hominidae|Orthoherpesviridae|Pipidae|Retroviridae	Metazoa|Heunggongvirae|Pararnavirae	envelope polyprotein	122	Hominidae	10	likely-retro	0	2	1	485	GCF_000002035.6	Danio rerio
NC_007115.7:59521722-59522147	10	130.3	132.1	289	uncharacterized protein	6	0	uncharacterized protein	142	6	10	72.44	111.7	83.2	envelope protein syncytin-	7	3	2	Bovidae|Cercopithecidae|Danionidae|Hominidae|Orthoherpesviridae|Pipidae|Retroviridae	Metazoa|Heunggongvirae|Pararnavirae	envelope protein	122	Danionidae	10	likely-retro	0	0	0	490	GCF_000002035.6	Danio rerio
NC_007115.7:73614343-73615305	10	286.4	309.7	390	L protein	0	10	L protein	310	10	10	326.8	310.4	410	L protein	0	10	0	Chuviridae	Orthornavirae	L protein	310	Chuviridae	10	likely-eve	1	0	4	712	GCF_000002035.6	Danio rerio
NC_007116.7:1617249-1617680	10	127.16	133.6	278	uncharacterized protein	7	0	uncharacterized protein	144	7	10	71	116.1	82	envelope protein syncytin-	7	3	2	Bovidae|Cercopithecidae|Danionidae|Hominidae|Orthoherpesviridae|Pipidae|Retroviridae	Metazoa|Heunggongvirae|Pararnavirae	envelope polyprotein	122	Hominidae	10	likely-retro	0	1	0	489	GCF_000002035.6	Danio rerio
NC_007116.7:42799623-42799883	10	100.05	85.5	147	uncharacterized protein	10	0	hypothetical protein _022622	87	8	10	51.26	83.8	57	virion spike glycoprotein precursor	4	6	0	Ailuridae|Filoviridae|Herpestidae|Orthoherpesviridae|Phocidae|Pipidae	Metazoa|Orthornavirae|Heunggongvirae	envelope	86	Pipidae	8	uncertain	0	1	0	294	GCF_000002035.6	Danio rerio
NC_007116.7:52590490-52590915	10	128.1	133.5	278	uncharacterized protein	7	0	uncharacterized protein	142	7	10	72.82	115.9	84.7	envelope protein	6	4	2	Bovidae|Cercopithecidae|Danionidae|Filoviridae|Hominidae|Orthoherpesviridae|Pipidae|Retroviridae	Metazoa|Orthornavirae|Heunggongvirae|Pararnavirae	envelope polyprotein	122	Hominidae	10	likely-retro	0	2	0	490	GCF_000002035.6	Danio rerio
NC_007116.7:64885084-64885509	10	130	131.8	282	uncharacterized protein	7	0	uncharacterized protein	142	7	10	73.19	119.8	85.1	envelope protein syncytin-	7	3	2	Bovidae|Cercopithecidae|Danionidae|Hominidae|Orthoherpesviridae|Pipidae|Retroviridae	Metazoa|Heunggongvirae|Pararnavirae	envelope polyprotein	122	Hominidae	10	likely-retro	0	1	0	489	GCF_000002035.6	Danio rerio
NC_007119.7:39360100-39360576	10	139.17	138.3	209	uncharacterized protein	10	0	uncharacterized protein	158	10	10	74.44	140.1	78.2	envelope protein syncytin-	4	6	5	Ailuridae|Bovidae|Herpestidae|Orthoherpesviridae|Retroviridae	Metazoa|Heunggongvirae|Pararnavirae	envelope protein syncytin-	151	Herpestidae	7	likely-retro	0	0	1	487	GCF_000002035.6	Danio rerio
NC_007120.7:15684867-15685292	10	129.1	131.8	282	uncharacterized protein	7	0	uncharacterized protein	142	7	10	72.86	115.9	84.7	envelope protein syncytin-	7	3	2	Bovidae|Cercopithecidae|Danionidae|Hominidae|Orthoherpesviridae|Pipidae|Retroviridae	Metazoa|Heunggongvirae|Pararnavirae	envelope polyprotein	122	Hominidae	10	likely-retro	0	1	1	488	GCF_000002035.6	Danio rerio
NC_007124.7:15305257-15305625	10	114.49	114.3	237	uncharacterized protein	8	0	uncharacterized protein	123	8	10	68.86	96.2	82	envelope protein	6	4	2	Bovidae|Cercopithecidae|Danionidae|Filoviridae|Hominidae|Orthoherpesviridae|Pipidae|Retroviridae	Metazoa|Orthornavirae|Heunggongvirae|Pararnavirae	envelope protein	84	Danionidae	10	likely-retro	0	0	2	418	GCF_000002035.6	Danio rerio
NC_007124.7:50722540-50722971	10	127.16	133.6	278	uncharacterized protein	7	0	uncharacterized protein	144	7	10	71	116.1	82	envelope protein syncytin-	7	3	2	Bovidae|Cercopithecidae|Danionidae|Hominidae|Orthoherpesviridae|Pipidae|Retroviridae	Metazoa|Heunggongvirae|Pararnavirae	envelope polyprotein	122	Hominidae	10	likely-retro	0	0	0	459	GCF_000002035.6	Danio rerio
NC_007126.7:42126910-42127515	10	169.9	166.1	268	uncharacterized protein	10	0	uncharacterized protein	203	10	10	78.38	154.7	87	envelope protein syncytin-	9	1	0	Ailuridae|Bovidae|Herpestidae|Nandiniidae|Orthoherpesviridae|Phocidae|Pipidae	Metazoa|Heunggongvirae	F-env	120	Orthoherpesviridae	10	uncertain	0	0	0	475	GCF_000002035.6	Danio rerio
NC_007126.7:43152890-43153261	10	118.58	114.5	239	uncharacterized protein	6	0	uncharacterized protein	124	6	10	69.82	106.1	79.7	envelope protein syncytin-	7	3	2	Bovidae|Cercopithecidae|Danionidae|Hominidae|Orthoherpesviridae|Pipidae|Retroviridae	Metazoa|Heunggongvirae|Pararnavirae	envelope polyprotein	115	Hominidae	10	likely-retro	0	2	0	488	GCF_000002035.6	Danio rerio
NC_007127.7:15875001-15875396	10	151.97	117.7	238	uncharacterized protein isoform	10	0	hypothetical protein _019344, partial	128	8	10	68.85	111	79.3	envelope protein syncytin-	9	1	0	Ailuridae|Bovidae|Cebidae|Herpestidae|Nandiniidae|Orthoherpesviridae|Phocidae|Pipidae	Metazoa|Heunggongvirae	envelope	119	Pipidae	10	uncertain	0	0	0	87	GCF_000002035.6	Danio rerio
NC_007128.7:1106723-1107154	10	130	133.6	281	uncharacterized protein	7	0	uncharacterized protein	144	7	10	72.98	116.1	84.7	envelope protein syncytin-	7	3	2	Bovidae|Cercopithecidae|Danionidae|Hominidae|Orthoherpesviridae|Pipidae|Retroviridae	Metazoa|Heunggongvirae|Pararnavirae	envelope polyprotein	122	Hominidae	10	likely-retro	0	1	0	489	GCF_000002035.6	Danio rerio
NC_007129.7:18174922-18175347	10	130	133.3	281	uncharacterized protein	7	0	uncharacterized protein	142	7	10	73.22	116.1	85.1	envelope protein syncytin-	7	3	2	Bovidae|Cercopithecidae|Danionidae|Hominidae|Orthoherpesviridae|Pipidae|Retroviridae	Metazoa|Heunggongvirae|Pararnavirae	envelope polyprotein	122	Hominidae	10	likely-retro	0	0	0	490	GCF_000002035.6	Danio rerio
NC_007129.7:31783530-31783961	10	129	133.6	279	uncharacterized protein	7	0	uncharacterized protein	144	7	10	73.02	112.3	84.3	envelope protein syncytin-	7	3	2	Bovidae|Cercopithecidae|Danionidae|Hominidae|Orthoherpesviridae|Pipidae|Retroviridae	Metazoa|Heunggongvirae|Pararnavirae	envelope polyprotein	122	Hominidae	10	likely-retro	0	0	1	489	GCF_000002035.6	Danio rerio
NC_007129.7:33886662-33887093	10	113.69	104.3	220	uncharacterized protein	7	0	uncharacterized protein	113	7	10	69.05	91.2	79.7	envelope protein	7	3	2	Bovidae|Cercopithecidae|Danionidae|Hominidae|Orthoherpesviridae|Pipidae|Retroviridae	Metazoa|Heunggongvirae|Pararnavirae	envelope polyprotein	99	Hominidae	9	likely-retro	0	0	3	487	GCF_000002035.6	Danio rerio
NC_007130.7:17005122-17005556	10	121.88	137.1	274	uncharacterized protein	8	0	uncharacterized protein	145	8	10	70.06	108.7	82	envelope protein syncytin-	7	3	2	Bovidae|Cercopithecidae|Danionidae|Hominidae|Orthoherpesviridae|Pipidae|Retroviridae	Metazoa|Heunggongvirae|Pararnavirae	envelope protein	84	Danionidae	10	likely-retro	0	1	2	487	GCF_000002035.6	Danio rerio
NC_007131.7:11821286-11823499	10	679.3	668	896	RNA-dependent RNA polymerase	0	10	L protein	670	10	10	776.2	667.2	997	L protein	0	10	0	Chuviridae	Orthornavirae	L protein	671	Chuviridae	10	likely-eve	0	3	3	1310	GCF_000002035.6	Danio rerio
NC_007132.7:15285253-15285648	10	151.97	117.7	238	uncharacterized protein isoform	10	0	hypothetical protein _019344, partial	128	8	10	68.85	111	79.3	envelope protein syncytin-	9	1	0	Ailuridae|Bovidae|Cebidae|Herpestidae|Nandiniidae|Orthoherpesviridae|Phocidae|Pipidae	Metazoa|Heunggongvirae	envelope	119	Pipidae	10	uncertain	0	0	0	87	GCF_000002035.6	Danio rerio
NC_007134.7:15945275-15945598	10	104.32	96.3	203	uncharacterized protein	8	0	uncharacterized protein	108	7	10	67.07	82.5	80.1	envelope protein	6	4	2	Cebidae|Cercopithecidae|Danionidae|Filoviridae|Hominidae|Orthoherpesviridae|Pipidae|Retroviridae	Metazoa|Orthornavirae|Heunggongvirae|Pararnavirae	envelope protein	84	Danionidae	10	likely-retro	0	1	4	485	GCF_000002035.6	Danio rerio
NC_007136.7:22517559-22519691	10	660.9	709.6	870	RNA-dependent RNA polymerase	0	10	L protein	709	10	10	758.4	708.5	965	L protein	0	10	0	Chuviridae|nan	Orthornavirae	L protein	706	Chuviridae	10	likely-eve	0	0	1	960	GCF_000002035.6	Danio rerio
NC_030677.2:75624819-75625109	10	80.79	87.7	89.7	uncharacterized protein	9	0	envelope	89	8	10	63.12	80.7	89.7	envelope protein syncytin-	9	1	0	Bovidae|Cervidae|Herpestidae|Orthoherpesviridae|Phocidae|Pipidae|Sciuridae	Metazoa|Heunggongvirae	envelope	89	Pipidae	10	uncertain	0	0	0	154	GCF_000004195.4	Xenopus tropicalis
NC_030677.2:80019669-80019962	10	105.63	98.5	191	uncharacterized protein	9	0	endogenous retroviral envelope protein HEMO-like	98	7	10	69.95	88.4	79.3	envelope protein syncytin-	9	1	0	Ailuridae|Bovidae|Cervidae|Herpestidae|Orthoherpesviridae|Phocidae|Pipidae	Metazoa|Heunggongvirae	envelope	98	Pipidae	10	uncertain	0	0	0	106	GCF_000004195.4	Xenopus tropicalis
NC_030678.2:1426642-1427058	10	78.11	77.2	127	uncharacterized protein	10	0	endogenous retroviral envelope protein HEMO-like	81	8	10	54.7	68.8	57.8	envelope protein syncytin-	8	2	1	Ailuridae|Bovidae|Herpestidae|Nandiniidae|Orthoherpesviridae|Phocidae|Pipidae|Retroviridae	Metazoa|Heunggongvirae|Pararnavirae	envelope	64	Pipidae	10	likely-retro	0	4	3	328	GCF_000004195.4	Xenopus tropicalis
NC_030678.2:178069827-178070117	10	94.1	89.1	160	uncharacterized protein	10	0	endogenous retroviral envelope protein HEMO-like	96	7	10	68.75	75.9	77.8	envelope protein syncytin-	9	1	0	Ailuridae|Bovidae|Cervidae|Herpestidae|Orthoherpesviridae|Phocidae|Pipidae	Metazoa|Heunggongvirae	envelope	77	Pipidae	10	uncertain	0	2	1	398	GCF_000004195.4	Xenopus tropicalis
NC_030678.2:71509133-71509420	10	93.8	92.1	163	uncharacterized protein	9	0	endogenous retroviral envelope protein HEMO-like	96	7	10	68.61	90.5	74.3	envelope protein syncytin-	9	1	0	Ailuridae|Bovidae|Cervidae|Herpestidae|Orthoherpesviridae|Phocidae|Pipidae	Metazoa|Heunggongvirae	envelope protein syncytin-	85	Bovidae	10	uncertain	0	2	4	305	GCF_000004195.4	Xenopus tropicalis
NC_030679.2:113268375-113268695	10	102.26	103.9	178	uncharacterized protein	9	0	uncharacterized protein isoform	107	6	10	66.47	94.2	77.4	envelope protein syncytin-	9	1	0	Ailuridae|Bovidae|Cercopithecidae|Cervidae|Herpestidae|Muridae|Orthoherpesviridae|Phocidae|Pipidae	Metazoa|Heunggongvirae	envelope	110	Pipidae	10	uncertain	0	0	0	157	GCF_000004195.4	Xenopus tropicalis
NC_030680.2:11865816-11866250	10	124.34	123.1	298	uncharacterized protein	8	0	envelope	145	7	10	101.95	122	298	envelope protein syncytin-	9	1	0	Ailuridae|Bovidae|Cervidae|Herpestidae|Hominidae|Nandiniidae|Orthoherpesviridae|Phocidae|Pipidae	Metazoa|Heunggongvirae	envelope	145	Pipidae	10	uncertain	0	1	0	440	GCF_000004195.4	Xenopus tropicalis
NC_030680.2:12432432-12432866	10	124.34	123.1	298	uncharacterized protein	8	0	envelope	145	7	10	101.95	122	298	envelope protein syncytin-	9	1	0	Ailuridae|Bovidae|Cervidae|Herpestidae|Hominidae|Nandiniidae|Orthoherpesviridae|Phocidae|Pipidae	Metazoa|Heunggongvirae	envelope	145	Pipidae	10	uncertain	0	0	0	441	GCF_000004195.4	Xenopus tropicalis
NC_030680.2:130296438-130296776	10	136.8	110.6	164	replication-associated protein	0	10	putative rep	113	10	10	137.4	108	164	replication-associated protein	0	10	0	Circoviridae|nan	Shotokuvirae	putative rep	113	Circoviridae	9	likely-eve	0	0	0	110	GCF_000004195.4	Xenopus tropicalis
NC_030680.2:46938796-46938945	10	63.58	42.3	88.2	uncharacterized protein	10	0	endogenous retroviral envelope protein HEMO-like	49	8	10	46.84	39.7	50.4	envelope glycoprotein	8	2	1	Canidae|Cebidae|Cercopithecidae|Herpestidae|Hominidae|Orthoherpesviridae|Pipidae|Retroviridae	Metazoa|Heunggongvirae|Pararnavirae	envelope	37	Pipidae	10	likely-retro	0	0	0	50	GCF_000004195.4	Xenopus tropicalis
NC_030681.2:142996823-142997152	10	103.14	105.9	180	uncharacterized protein	9	0	uncharacterized protein isoform	110	6	10	66.9	99	78.2	envelope protein syncytin-	9	1	0	Ailuridae|Bovidae|Cercopithecidae|Cervidae|Herpestidae|Muridae|Orthoherpesviridae|Phocidae|Pipidae	Metazoa|Heunggongvirae	envelope	113	Pipidae	10	uncertain	0	1	0	223	GCF_000004195.4	Xenopus tropicalis
NC_030681.2:55479467-55479757	10	103.11	92.3	160	uncharacterized protein	10	0	uncharacterized protein	94	10	10	80.72	86.2	96.3	envelope protein	2	8	8	Retroviridae|Scincidae	Pararnavirae|Metazoa	envelope protein	97	Scincidae	4	likely-retro	1	1	0	217	GCF_000004195.4	Xenopus tropicalis
NC_030681.2:8285430-8285792	10	121.75	112.6	232	uncharacterized protein	9	0	endogenous retroviral envelope protein HEMO-like	121	6	10	72.91	106.3	81.3	envelope protein syncytin-	9	1	0	Ailuridae|Bovidae|Cervidae|Herpestidae|Orthoherpesviridae|Phocidae|Pipidae	Metazoa|Heunggongvirae	envelope	104	Pipidae	10	uncertain	0	1	0	443	GCF_000004195.4	Xenopus tropicalis
NC_030682.2:5426420-5426767	10	82.86	74.2	131	uncharacterized protein	10	0	endogenous retroviral envelope protein HEMO-like	77	6	10	62.27	66.2	69.7	envelope protein syncytin-	9	1	0	Ailuridae|Bovidae|Cervidae|Herpestidae|Orthoherpesviridae|Phocidae|Pipidae|Sciuridae	Metazoa|Heunggongvirae	envelope	73	Pipidae	10	uncertain	0	0	0	68	GCF_000004195.4	Xenopus tropicalis
NC_030682.2:71205942-71206319	10	117.73	118.7	255	uncharacterized protein	8	0	envelope	126	8	10	96.78	113.7	255	envelope protein syncytin-	9	1	0	Ailuridae|Bovidae|Cervidae|Herpestidae|Hominidae|Nandiniidae|Orthoherpesviridae|Phocidae|Pipidae	Metazoa|Heunggongvirae	envelope	126	Pipidae	10	uncertain	0	0	0	250	GCF_000004195.4	Xenopus tropicalis
NC_030683.2:59111193-59111531	10	117.25	105.7	226	uncharacterized protein	10	0	endogenous retroviral envelope protein HEMO-like	113	7	10	70.94	102.7	79	envelope protein syncytin-	9	1	0	Ailuridae|Bovidae|Cervidae|Herpestidae|Orthoherpesviridae|Phocidae|Pipidae	Metazoa|Heunggongvirae	envelope	98	Pipidae	10	uncertain	0	0	0	444	GCF_000004195.4	Xenopus tropicalis
NC_030683.2:63571231-63571518	10	108.64	97.6	164	uncharacterized protein	10	0	uncharacterized protein	96	8	10	87.08	97.3	105	envelope protein	2	8	8	Retroviridae|Scincidae	Pararnavirae|Metazoa	envelope protein	99	Scincidae	3	likely-retro	0	1	0	194	GCF_000004195.4	Xenopus tropicalis
NC_030683.2:76422440-76422793	10	116.6	113.4	191	uncharacterized protein	9	0	uncharacterized protein	114	6	10	92.02	118.4	107	envelope protein	2	8	8	Retroviridae|Scincidae	Pararnavirae|Metazoa	envelope protein	118	Scincidae	2	likely-retro	0	0	0	127	GCF_000004195.4	Xenopus tropicalis
NC_030684.2:75586609-75587022	10	114.46	120.6	216	uncharacterized protein	10	0	endogenous retroviral envelope protein HEMO-like	131	8	10	72.06	100.5	83.2	envelope protein syncytin-	9	1	0	Ailuridae|Bovidae|Cervidae|Orthoherpesviridae|Phocidae|Pipidae	Metazoa|Heunggongvirae	envelope	102	Pipidae	9	uncertain	0	0	0	170	GCF_000004195.4	Xenopus tropicalis
NC_030685.2:9876476-9876934	10	152.7	137.6	202	uncharacterized protein	10	0	uncharacterized protein	113	8	10	120	156.9	152	envelope protein	2	8	8	Retroviridae|Scincidae	Pararnavirae|Metazoa	envelope protein	155	Scincidae	2	likely-retro	0	0	0	222	GCF_000004195.4	Xenopus tropicalis
NC_041728.1:127462366-127462647	10	84.85	71	89.4	protein	10	0	syncytin-1-like	73	8	10	72.18	73	81.6	envelope protein syncytin-	10	0	0	Cebidae|Cercopithecidae|Hominidae|Tenrecidae	Metazoa	envelope glycoprotein	73	Cebidae	10	uncertain	0	0	0	58	GCF_004115215.2	Ornithorhynchus anatinus
NC_041728.1:165181608-165181889	10	81.82	71.2	85.9	protein	10	0	female expressed transcript 1	73	9	10	68.42	73	77	envelope protein syncytin-	10	0	0	Cebidae|Cercopithecidae|Didelphidae|Hominidae|Tenrecidae	Metazoa	envelope glycoprotein	73	Cebidae	10	uncertain	0	0	0	65	GCF_004115215.2	Ornithorhynchus anatinus
NC_041728.1:181932211-181932492	10	82.27	73.2	87.8	protein	10	0	female expressed transcript 1	76	10	10	70.29	78.6	80.5	envelope protein syncytin-	10	0	0	Cebidae|Cercopithecidae|Hominidae|Tenrecidae	Metazoa	envelope glycoprotein	89	Cebidae	10	uncertain	0	0	0	65	GCF_004115215.2	Ornithorhynchus anatinus
NC_041729.1:119675706-119675963	10	93.49	82.9	103	group PABLB member 1 Env polyprotein-like	7	0	group PABLB member 1 Env polyprotein-like	85	7	10	88.62	78	102	envelope protein syncytin-	10	0	0	Ailuridae|Bovidae|Cervidae|Herpestidae|Nandiniidae|Phocidae	Metazoa	envelope protein syncytin-	85	Phocidae	9	uncertain	0	0	0	121	GCF_004115215.2	Ornithorhynchus anatinus
NC_041729.1:139302056-139302337	10	84.13	75.1	86.7	protein	10	0	Syncytin-2, partial	76	10	10	71.4	81	82.8	envelope protein syncytin-	9	1	1	Cebidae|Cercopithecidae|Cervidae|Hominidae|Retroviridae|Tenrecidae	Metazoa|Pararnavirae	envelope glycoprotein	94	Cercopithecidae	10	likely-retro	0	0	1	95	GCF_004115215.2	Ornithorhynchus anatinus
NC_041729.1:171141016-171141330	10	91.08	82.6	96.3	protein	10	0	female expressed transcript 1	84	9	10	72.66	76.8	82	envelope protein syncytin-	10	0	0	Cebidae|Cercopithecidae|Didelphidae|Hominidae|Tenrecidae	Metazoa	envelope glycoprotein	76	Cebidae	10	uncertain	0	0	0	65	GCF_004115215.2	Ornithorhynchus anatinus
NC_041729.1:61471226-61471486	10	99.13	82.8	106	group PABLB member 1 Env polyprotein-like	7	0	group PABLB member 1 Env polyprotein-like	85	7	10	94.11	81.9	107	envelope protein syncytin-	10	0	0	Ailuridae|Bovidae|Cervidae|Herpestidae|Nandiniidae|Phocidae	Metazoa	envelope protein syncytin-	85	Herpestidae	9	uncertain	0	0	0	69	GCF_004115215.2	Ornithorhynchus anatinus
NC_041729.1:67883830-67884231	10	88.81	86	92.8	protein	10	0	syncytin-2-like isoform	116	9	10	73.07	93.8	84	envelope glycoprotein	9	1	1	Cebidae|Cercopithecidae|Cervidae|Hominidae|Muridae|Retroviridae|Tenrecidae	Metazoa|Pararnavirae	envelope glycoprotein	99	Cercopithecidae	10	likely-retro	0	0	0	145	GCF_004115215.2	Ornithorhynchus anatinus
NC_041729.1:84677419-84677700	10	77.76	70.6	85.1	MAG: replication protein	0	10	nonstructural protein 1	70	7	10	78.39	70.7	85.1	replication protein	0	10	0	Parvoviridae	Shotokuvirae	nonstructural protein 1	70	Parvoviridae	7	likely-eve	0	0	0	70	GCF_004115215.2	Ornithorhynchus anatinus
NC_041738.1:18870763-18871107	10	108.3	109.5	120	group PABLB member 1 Env polyprotein-like	7	0	group PABLB member 1 Env polyprotein-like	112	7	10	103.76	103.8	117	envelope protein syncytin-	10	0	0	Ailuridae|Bovidae|Cervidae|Herpestidae|Nandiniidae|Phocidae	Metazoa	envelope protein syncytin-	113	Phocidae	9	uncertain	0	1	1	394	GCF_004115215.2	Ornithorhynchus anatinus
NC_041739.1:42337758-42338135	10	83.07	94.7	87	protein	10	0	syncytin-2-like isoform	118	9	10	72.52	112.7	79	envelope glycoprotein	8	2	1	Cebidae|Cercopithecidae|Hominidae|Muridae|Orthoherpesviridae|Retroviridae|Spalacidae|Tenrecidae	Metazoa|Heunggongvirae|Pararnavirae	envelope glycoprotein	97	Cebidae	10	likely-retro	0	0	0	76	GCF_004115215.2	Ornithorhynchus anatinus
NC_041739.1:43766391-43766609	10	73.25	66	88.6	uncharacterized protein	9	0	uncharacterized protein	54	7	10	60.72	62.8	65.5	envelope protein syncytin-	9	1	0	Ailuridae|Bovidae|Cervidae|Giraffidae|Herpestidae|Nandiniidae|Orthoherpesviridae|Phocidae|Pipidae	Metazoa|Heunggongvirae	F-env	65	Orthoherpesviridae	10	uncertain	0	0	0	62	GCF_004115215.2	Ornithorhynchus anatinus
NC_041741.1:24573267-24573752	10	97.87	104.9	103	protein	10	0	syncytin-1-like	88	9	10	77.61	116.2	85.9	envelope glycoprotein	9	1	1	Cebidae|Cercopithecidae|Cervidae|Didelphidae|Hominidae|Retroviridae|Tenrecidae	Metazoa|Pararnavirae	envelope glycoprotein	89	Cebidae	10	likely-retro	0	0	0	58	GCF_004115215.2	Ornithorhynchus anatinus
NC_041742.1:11837479-11837739	10	91.93	81.2	97.4	group PABLB member 1 Env polyprotein-like	7	0	group PABLB member 1 Env polyprotein-like	85	7	10	87.73	79.2	97.4	envelope protein syncytin-	10	0	0	Ailuridae|Bovidae|Cervidae|Herpestidae|Nandiniidae|Phocidae	Metazoa	envelope protein syncytin-	85	Phocidae	9	uncertain	0	0	0	118	GCF_004115215.2	Ornithorhynchus anatinus
NC_041742.1:12356450-12356710	10	94.05	80.8	98.6	group PABLB member 1 Env polyprotein-like	7	0	group PABLB member 1 Env polyprotein-like	85	7	10	88.97	79.5	99	envelope protein syncytin-	10	0	0	Ailuridae|Bovidae|Cervidae|Herpestidae|Nandiniidae|Phocidae	Metazoa	envelope protein syncytin-	85	Phocidae	9	uncertain	0	0	0	118	GCF_004115215.2	Ornithorhynchus anatinus
NC_041744.1:40628942-40629310	10	103.42	115.6	176	uncharacterized protein	9	0	uncharacterized protein	91	9	10	80.21	109.6	85.1	envelope protein syncytin-	9	1	0	Ailuridae|Bovidae|Cercopithecidae|Herpestidae|Nandiniidae|Orthoherpesviridae|Phocidae|Pipidae	Metazoa|Heunggongvirae	envelope protein syncytin-	120	Ailuridae	10	uncertain	0	0	0	138	GCF_004115215.2	Ornithorhynchus anatinus
NC_041744.1:42102019-42102426	10	88	89	98.6	group PABLB member 1 Env polyprotein-like	8	0	group PABLB member 1 Env polyprotein	99	8	10	80.75	75	94.7	envelope protein syncytin-	10	0	0	Ailuridae|Bovidae|Cervidae|Herpestidae|Nandiniidae|Phocidae	Metazoa	envelope protein syncytin-	101	Ailuridae	9	uncertain	0	0	0	98	GCF_004115215.2	Ornithorhynchus anatinus
NC_041748.1:8746881-8747216	10	100.82	99.1	157	uncharacterized protein	9	0	uncharacterized protein	80	8	10	78.14	104.9	85.5	envelope protein syncytin-	9	1	0	Ailuridae|Bovidae|Cercopithecidae|Herpestidae|Orthoherpesviridae|Phocidae|Pipidae	Metazoa|Heunggongvirae	F-env	106	Orthoherpesviridae	10	uncertain	0	0	0	79	GCF_004115215.2	Ornithorhynchus anatinus
NC_041749.1:58162428-58162709	10	83.34	73.6	88.2	protein	10	0	female expressed transcript 1	76	10	10	71.78	78.3	79.7	envelope protein syncytin-	10	0	0	Cebidae|Cercopithecidae|Hominidae|Tenrecidae	Metazoa	envelope glycoprotein	94	Cercopithecidae	10	uncertain	0	0	0	96	GCF_004115215.2	Ornithorhynchus anatinus
NC_041749.1:60857966-60858265	10	86.87	71.8	92.4	protein	10	0	syncytin-1-like	76	8	10	72.4	75.9	82	envelope protein syncytin-	10	0	0	Cebidae|Cercopithecidae|Didelphidae|Hominidae|Tenrecidae	Metazoa	envelope glycoprotein	73	Cebidae	10	uncertain	0	0	0	73	GCF_004115215.2	Ornithorhynchus anatinus
NC_041749.1:73241378-73241761	10	92.68	95.8	98.2	protein	10	0	female expressed transcript 1	113	8	10	77.11	100	84.7	envelope glycoprotein	8	2	2	Cebidae|Cercopithecidae|Cervidae|Hominidae|Muridae|Retroviridae|Spalacidae	Metazoa|Pararnavirae	envelope glycoprotein	97	Cercopithecidae	10	likely-retro	0	0	0	99	GCF_004115215.2	Ornithorhynchus anatinus
NC_041753.1:50337798-50338079	10	82.03	72.4	87	protein	10	0	syncytin-1-like	76	7	10	67.33	79.5	76.6	envelope protein syncytin-	10	0	0	Cebidae|Cercopithecidae|Didelphidae|Hominidae|Tenrecidae	Metazoa	envelope glycoprotein	73	Cebidae	10	uncertain	0	0	0	29	GCF_004115215.2	Ornithorhynchus anatinus
NC_045426.1:131901923-131902102	10	72.61	65	74.7	MAG:	0	10	MAG:	65	10	10	74.59	65	75.1	nonstructural protein	0	10	0	Parvoviridae	Shotokuvirae	non-structural protein	65	Parvoviridae	9	likely-eve	0	1	1	118	GCF_902635505.1	Sarcophilus harrisii
NC_045426.1:131903369-131903575	10	51.32	66.7	54.3	, partial	0	10	capsid protein, partial	66	9	10	54.38	67.1	58.2		0	10	0	Parvoviridae	Shotokuvirae		68	Parvoviridae	7	likely-eve	0	0	0	65	GCF_902635505.1	Sarcophilus harrisii
NC_045426.1:200132205-200132948	7	103.2	198.714	147	viral polymerase	1	6	L	199	7	10	106.81	199.9	151	RNA-dependent RNA polymerase	1	8	0	Bornaviridae|Vespertilionidae|nan	Orthornavirae|Metazoa	L	199	Bornaviridae	9	likely-eve	0	0	1	185	GCF_902635505.1	Sarcophilus harrisii
NC_045426.1:233071243-233071452											3	46.2	63.6667	48.9	glycoprotein	0	3	0	Bornaviridae	Orthornavirae	glycoprotein	58	Bornaviridae	3	likely-eve	0	0	0	70	GCF_902635505.1	Sarcophilus harrisii
NC_045426.1:256006198-256006395	5	56.18	65.6	60.5	viral polymerase	1	4	TPA_asm: L polymerase	66	5	10	55.66	65.8	60.5	RNA-dependent RNA polymerase	0	8	0	Bornaviridae|nan	Orthornavirae	L polymerase	66	Bornaviridae	8	likely-eve	0	0	0	66	GCF_902635505.1	Sarcophilus harrisii
NC_045426.1:287461422-287461679	10	126.3	80.9	136	protein	10	0	uncharacterized protein	93	10	10	85.23	75.9	112	envelope glycoprotein	7	3	0	Arenaviridae|Caviidae|Chinchillidae|Dasyproctidae|Echimyidae|Hominidae|Sciuridae	Orthornavirae|Metazoa	envelope protein syncytin-	77	Sciuridae	9	uncertain	0	2	1	512	GCF_902635505.1	Sarcophilus harrisii
NC_045426.1:512582484-512582597	10	50.24	35.6	51.2		0	10	polyprotein	35	10	10	52.06	35.4	55.1		0	10	0	Parvoviridae	Shotokuvirae	capsid protein 1	37	Parvoviridae	8	likely-eve	0	1	0	73	GCF_902635505.1	Sarcophilus harrisii
NC_045426.1:512583203-512583472	10	106.8	87	109		0	10	nonstructural protein 1	87	10	10	108.4	87	112		0	10	0	Parvoviridae	Shotokuvirae	non-structural protein	87	Parvoviridae	10	likely-eve	0	1	0	154	GCF_902635505.1	Sarcophilus harrisii
NC_045426.1:615301863-615301985	3	46.3333	41	47	Rep	0	3	MAG: replication protein	41	3	10	45.65	41	47	replication protein	0	10	0	Parvoviridae	Shotokuvirae	replication protein	41	Parvoviridae	7	likely-eve	0	0	0	41	GCF_902635505.1	Sarcophilus harrisii
NC_045426.1:644333211-644333663	10	109.28	118.3	133	group V member 2 Env polyprotein-like	10	0	PREDICTED: group Env polyprotein-like	143	10	10	112	112.1	115	envelope protein syncytin-	10	0	0	Cebidae|Cercopithecidae|Hominidae|Tenrecidae	Metazoa	envelope protein syncytin-	103	Tenrecidae	10	uncertain	0	0	0	217	GCF_902635505.1	Sarcophilus harrisii
NC_045426.1:87464657-87464902	10	67.71	58.1	69.7	group V member 2 Env polyprotein-like	9	0	uncharacterized protein	66	8	10	68.71	57.9	70.9	envelope protein syncytin-	10	0	0	Canidae|Cercopithecidae|Hominidae|Tenrecidae	Metazoa	envelope protein syncytin-	58	Tenrecidae	10	uncertain	0	0	0	53	GCF_902635505.1	Sarcophilus harrisii
NC_045427.1:223522768-223523178	6	65.8667	96.6667	93.6	nucleoprotein, partial	3	3	Zinc finger protein 572	96	5	10	52.22	95.3	60.1	nucleoprotein	0	10	0	Bornaviridae	Orthornavirae	nucleoprotein	99	Bornaviridae	10	likely-eve	0	0	0	64	GCF_902635505.1	Sarcophilus harrisii
NC_045427.1:388124090-388125562	10	233.1	502.4	247		1	9	capsid protein	504	10	10	248.6	499.8	262		0	10	0	Parvoviridae	Shotokuvirae		495	Parvoviridae	10	likely-eve	0	3	4	677	GCF_902635505.1	Sarcophilus harrisii
NC_045427.1:388125652-388126071	10	112.1	128.5	116	capsid protein	0	10		131	10	10	115.9	130.4	125		0	10	0	Parvoviridae	Shotokuvirae	capsid protein 1	138	Parvoviridae	6	likely-eve	1	1	3	564	GCF_902635505.1	Sarcophilus harrisii
NC_045427.1:388126408-388127694	10	409.5	397.5	432		0	10		391	10	10	417.8	395.1	432		0	10	0	Parvoviridae	Shotokuvirae		391	Parvoviridae	10	likely-eve	0	1	1	469	GCF_902635505.1	Sarcophilus harrisii
NC_045427.1:390132545-390132871	10	88.43	93	107	group V member 2 Env polyprotein-like	10	0	PREDICTED: group Env polyprotein-like	107	10	10	90.63	85.2	92.4	envelope protein syncytin-	10	0	0	Canidae|Cercopithecidae|Hominidae|Tenrecidae	Metazoa	envelope protein syncytin-	76	Tenrecidae	10	uncertain	0	0	0	53	GCF_902635505.1	Sarcophilus harrisii
NC_045427.1:455975319-455975558	10	115.8	78	120	protein	9	0	group 3 member 1 Env polyprotein-like	79	9	10	77.64	76.8	106	envelope glycoprotein	7	3	0	Arenaviridae|Caviidae|Chinchillidae|Dasyproctidae|Echimyidae|Hominidae|Sciuridae	Orthornavirae|Metazoa	envelope protein syncytin-	78	Sciuridae	10	uncertain	0	0	0	69	GCF_902635505.1	Sarcophilus harrisii
NC_045427.1:555033358-555033516	10	52.34	50.1	57.8		0	10		50	10	10	55.38	50.2	58.9		0	10	0	Parvoviridae	Shotokuvirae		50	Parvoviridae	10	likely-eve	0	0	0	50	GCF_902635505.1	Sarcophilus harrisii
NC_045427.1:555033632-555033754	10	50.94	38.4	56.2	MAG:	1	9	MAG:	42	10	10	52.61	40.5	56.2		0	10	0	Parvoviridae	Shotokuvirae		42	Parvoviridae	8	likely-eve	0	0	0	41	GCF_902635505.1	Sarcophilus harrisii
NC_045427.1:555033840-555033929	10	48.15	30	50.1		0	10		30	10	10	48.62	30	50.1		0	10	0	Parvoviridae	Shotokuvirae		30	Parvoviridae	10	likely-eve	0	0	0	30	GCF_902635505.1	Sarcophilus harrisii
NC_045427.1:658367653-658367895	10	76.12	71.2	84.3	replication-associated protein	0	10	replication associated protein	80	10	10	77.44	73.9	84.3	replication protein	0	10	0	Circoviridae|nan	Shotokuvirae	replication associated protein	80	Circoviridae	9	likely-eve	0	0	0	75	GCF_902635505.1	Sarcophilus harrisii
NC_045427.1:77284806-77285096	10	110.1	76	113	group 3 member 1 Env polyprotein-like	9	0	group 3 member 1 Env polyprotein-like	76	9	10	76.14	75.5	104	envelope glycoprotein	7	3	0	Arenaviridae|Caviidae|Chinchillidae|Dasyproctidae|Echimyidae|Hominidae|Sciuridae	Orthornavirae|Metazoa	envelope protein syncytin-	76	Sciuridae	9	uncertain	0	0	0	72	GCF_902635505.1	Sarcophilus harrisii
NC_045428.1:27442818-27442958	10	68.51	43	74.7	replicase	0	10	rep protein, partial	43	10	10	69.59	43	74.7	replicase	0	10	0	Parvoviridae	Shotokuvirae	rep protein	43	Parvoviridae	10	likely-eve	0	1	0	62	GCF_902635505.1	Sarcophilus harrisii
NC_045428.1:300000536-300000670	10	59.94	44	61.2	MAG: capsid protein	0	9	MAG: capsid protein	44	8	10	60.57	44	61.2	capsid protein	0	10	0	Parvoviridae	Shotokuvirae	capsid protein	44	Parvoviridae	7	likely-eve	0	1	0	78	GCF_902635505.1	Sarcophilus harrisii
NC_045428.1:378428668-378428901	10	98.47	81	105	group 3 member 1 Env polyprotein-like	9	0	group 3 member 1 Env polyprotein-like	81	9	10	67.78	77	91.3	envelope glycoprotein	7	3	0	Arenaviridae|Caviidae|Chinchillidae|Dasyproctidae|Echimyidae|Hominidae|Orthoherpesviridae|Sciuridae	Orthornavirae|Metazoa|Heunggongvirae	envelope protein syncytin-	81	Sciuridae	10	uncertain	0	0	0	95	GCF_902635505.1	Sarcophilus harrisii
NC_045428.1:379863772-379864182	1	78.6	146	78.6	L	0	1	L	146	1	3	67	144.333	78.6	L	0	3	0	Bornaviridae	Orthornavirae	L	146	Bornaviridae	3	likely-eve	0	2	0	143	GCF_902635505.1	Sarcophilus harrisii
NC_045428.1:380628471-380628665	2	51.05	58	54.7	protein	0	2	capsid protein	62	2	10	49.5	62	54.7	capsid protein	0	10	0	Parvoviridae	Shotokuvirae	capsid protein	62	Parvoviridae	5	likely-eve	0	0	1	61	GCF_902635505.1	Sarcophilus harrisii
NC_045428.1:380630056-380630313	10	52.79	70.9	58.2		0	10		76	10	10	57.7	74.8	60.8		0	10	0	Parvoviridae	Shotokuvirae		68	Parvoviridae	8	likely-eve	0	1	0	95	GCF_902635505.1	Sarcophilus harrisii
NC_045428.1:416517926-416518189	9	51.6111	62.5556	58.2		0	9		86	9	10	57.03	77.8	61.6		0	10	0	Parvoviridae	Shotokuvirae		86	Parvoviridae	7	likely-eve	0	0	0	81	GCF_902635505.1	Sarcophilus harrisii
NC_045428.1:416520133-416520258	10	60.84	42	63.9		0	10		42	10	10	61.59	42	65.1		0	10	0	Parvoviridae	Shotokuvirae		42	Parvoviridae	10	likely-eve	0	3	0	171	GCF_902635505.1	Sarcophilus harrisii
NC_045428.1:416520288-416520386	8	47.85	32	50.1		0	8		33	8	10	49.07	33	52.4		0	10	0	Parvoviridae	Shotokuvirae		33	Parvoviridae	10	likely-eve	0	3	0	177	GCF_902635505.1	Sarcophilus harrisii
NC_045428.1:496170196-496170414	10	65.39	70.7	88.6	viral polymerase	4	6	L	72	10	10	72.98	72.6	88.6	RNA-dependent RNA polymerase	0	8	0	Bornaviridae|nan	Orthornavirae	L	72	Bornaviridae	8	likely-eve	0	0	1	72	GCF_902635505.1	Sarcophilus harrisii
NC_045428.1:496171494-496171754	7	74.3286	82.8571	92.8	viral polymerase	1	6	L	86	7	10	78.99	86.6	92.8	RNA-dependent RNA polymerase	0	7	0	Bornaviridae|nan	Orthornavirae	L	86	Bornaviridae	7	likely-eve	0	1	1	119	GCF_902635505.1	Sarcophilus harrisii
NC_045428.1:595997536-595997826	4	55.925	104	61.2	MAG: replication protein	1	3	MAG: replication protein	104	4	6	51.7333	104.333	61.2	replication protein	0	6	0	Parvoviridae	Shotokuvirae	replication protein	104	Parvoviridae	5	likely-eve	0	0	0	30	GCF_902635505.1	Sarcophilus harrisii
NC_045428.1:595998462-595998659	5	49.12	65	50.4		0	5		66	4	10	53.19	69.9	58.2		0	10	0	Parvoviridae	Shotokuvirae		67	Parvoviridae	5	likely-eve	0	1	0	78	GCF_902635505.1	Sarcophilus harrisii
NC_045428.1:596000673-596000798	10	54.49	38.4	55.8		0	9	MAG: capsid protein	42	10	10	55.55	39.3	57.8	capsid protein	0	10	0	Parvoviridae	Shotokuvirae	capsid protein	42	Parvoviridae	5	likely-eve	0	3	0	121	GCF_902635505.1	Sarcophilus harrisii
NC_045428.1:898646-898972	10	86.25	93	106	group V member 2 Env polyprotein-like	10	0	PREDICTED: group Env polyprotein-like	107	10	10	88.25	85.2	90.9	envelope protein syncytin-	10	0	0	Cebidae|Cercopithecidae|Hominidae|Tenrecidae	Metazoa	envelope protein syncytin-	76	Tenrecidae	10	uncertain	0	0	0	53	GCF_902635505.1	Sarcophilus harrisii
NC_045428.1:904232-904489	10	125.2	80.6	135	protein	10	0	uncharacterized protein	93	10	10	84.52	75.9	110	envelope glycoprotein	7	3	0	Arenaviridae|Caviidae|Chinchillidae|Dasyproctidae|Echimyidae|Hominidae|Sciuridae	Orthornavirae|Metazoa	envelope protein syncytin-	77	Sciuridae	9	uncertain	0	3	1	522	GCF_902635505.1	Sarcophilus harrisii
NC_045429.1:172055952-172056146											9	43.6333	66.2222	46.2	RNA-dependent RNA polymerase	0	6	0	Bornaviridae|nan	Orthornavirae	polymerase protein	68	Bornaviridae	6	likely-eve	0	0	0	65	GCF_902635505.1	Sarcophilus harrisii
NC_045429.1:174617401-174617640	10	121	79.1	126	group 3 member 1 Env polyprotein-like	10	0	group 3 member 1 Env polyprotein-like	79	9	10	84.44	76.6	113	envelope glycoprotein	7	3	0	Arenaviridae|Caviidae|Chinchillidae|Dasyproctidae|Echimyidae|Hominidae|Orthoherpesviridae|Sciuridae	Orthornavirae|Metazoa|Heunggongvirae	envelope protein syncytin-	79	Sciuridae	10	uncertain	0	0	0	72	GCF_902635505.1	Sarcophilus harrisii
NC_045429.1:179926746-179927198	10	109.73	118.1	137	group V member 2 Env polyprotein-like	10	0	PREDICTED: group Env polyprotein-like	143	10	10	111	110.6	114	envelope protein syncytin-	10	0	0	Cebidae|Cercopithecidae|Hominidae|Tenrecidae	Metazoa	envelope protein syncytin-	101	Tenrecidae	10	uncertain	0	0	0	217	GCF_902635505.1	Sarcophilus harrisii
NC_045429.1:288889977-288890252	10	90.3	84.5	105	uncharacterized protein	9	0	uncharacterized protein	85	9	10	91.67	89.4	98.2	envelope protein syncytin-	10	0	0	Canidae|Cercopithecidae|Hominidae|Tenrecidae	Metazoa	envelope protein syncytin-	84	Tenrecidae	10	uncertain	0	0	0	57	GCF_902635505.1	Sarcophilus harrisii
NC_045429.1:292735271-292735618	10	93.75	68.1	101	protein	10	0	protein	73	10	10	68.05	54.8	87	envelope glycoprotein	10	0	0	Caviidae|Cebidae|Cercopithecidae|Chinchillidae|Dasyproctidae|Echimyidae|Hominidae|Sciuridae	Metazoa	envelope protein syncytin-	58	Sciuridae	9	uncertain	0	0	0	47	GCF_902635505.1	Sarcophilus harrisii
NC_045429.1:394518510-394518716	10	102.96	69	107	group 3 member 1 Env polyprotein-like	9	0	group 3 member 1 Env polyprotein-like	69	9	10	67.19	66.8	89.7	envelope glycoprotein	7	3	0	Arenaviridae|Caviidae|Chinchillidae|Dasyproctidae|Echimyidae|Hominidae|Sciuridae	Orthornavirae|Metazoa	envelope protein syncytin-	69	Sciuridae	10	uncertain	0	1	0	139	GCF_902635505.1	Sarcophilus harrisii
NC_045429.1:413134800-413135174	10	94.06	98.6	101	uncharacterized protein	9	0	PREDICTED: group Env polyprotein-like	97	9	10	96.83	100.5	99.4	envelope protein syncytin-	10	0	0	Canidae|Cercopithecidae|Hominidae|Tenrecidae	Metazoa	envelope protein syncytin-	101	Tenrecidae	10	uncertain	0	1	0	174	GCF_902635505.1	Sarcophilus harrisii
NC_045429.1:439443208-439443480	3	52.5	91.6667	57.4	viral polymerase	0	3	viral polymerase	93	3	10	56.58	92.6	57.4	RNA-dependent RNA polymerase	0	8	0	Bornaviridae|nan	Orthornavirae	L protein	93	Bornaviridae	8	likely-eve	0	2	0	90	GCF_902635505.1	Sarcophilus harrisii
NC_045429.1:50710939-50711130	1	72	64	72	L	0	1	L	64	1	4	57.3	57.5	72.4	L	0	3	0	Bornaviridae|nan	Orthornavirae	L	64	Bornaviridae	3	likely-eve	0	0	0	64	GCF_902635505.1	Sarcophilus harrisii
NC_045430.1:103304397-103304690	10	102.77	84.5	115	protein	10	0	uncharacterized protein	95	10	10	70.44	80	92.4	envelope glycoprotein	7	3	0	Caviidae|Chinchillidae|Dasyproctidae|Echimyidae|Filoviridae|Hominidae|Sciuridae|nan	Metazoa|Orthornavirae	envelope protein syncytin-	78	Sciuridae	10	uncertain	0	0	0	88	GCF_902635505.1	Sarcophilus harrisii
NC_045430.1:103644258-103644476	10	83.18	69.9	95.9	protein	10	0	group 3 member 1 Env polyprotein-like	69	10	9	59.7222	67.8889	73.9	envelope glycoprotein	7	2	0	Caviidae|Chinchillidae|Dasyproctidae|Echimyidae|Filoviridae|Hominidae|Orthoherpesviridae|Sciuridae	Metazoa|Orthornavirae|Heunggongvirae	envelope protein syncytin-	69	Sciuridae	9	uncertain	0	0	0	20	GCF_902635505.1	Sarcophilus harrisii
NC_045430.1:114438734-114439057	2	68.55	69	73.6	uncharacterized protein isoform	2	0	uncharacterized protein isoform	62	2															likely-host-protein	0	0	0	25	GCF_902635505.1	Sarcophilus harrisii
NC_045430.1:197652915-197653124	10	68.88	65.6	72	uncharacterized protein	9	0	uncharacterized protein	68	9	10	70.28	66.2	72.4	envelope protein syncytin-	10	0	0	Cebidae|Cercopithecidae|Hominidae|Tenrecidae	Metazoa	envelope protein syncytin-	68	Tenrecidae	10	uncertain	0	0	0	70	GCF_902635505.1	Sarcophilus harrisii
NC_045430.1:222845757-222846041	4	57.475	85.5	66.6	viral polymerase	1	3	L	79	4	10	52.45	85.5	66.6	RNA-dependent RNA polymerase	0	9	0	Bornaviridae|nan	Orthornavirae	L	79	Bornaviridae	9	likely-eve	0	0	0	40	GCF_902635505.1	Sarcophilus harrisii
NC_045430.1:222846655-222846804	4	54.1	46	64.7	uncharacterized protein	2	2	L	50	4	4	57.95	49.5	64.7	L	1	3	0	Bornaviridae|Vespertilionidae	Orthornavirae|Metazoa	L	50	Bornaviridae	4	likely-eve	0	0	0	52	GCF_902635505.1	Sarcophilus harrisii
NC_045430.1:257945444-257945800	10	101	91.2	105	rep protein	0	10		85	9	10	102.1	89.3	107	rep protein	0	10	0	Parvoviridae	Shotokuvirae	rep protein	85	Parvoviridae	10	likely-eve	0	2	0	78	GCF_902635505.1	Sarcophilus harrisii
NC_045430.1:50001307-50001663	10	148.2	118	189	protein	10	0	uncharacterized protein	119	10	10	96	103.7	124	envelope glycoprotein	9	1	0	Ailuridae|Arenaviridae|Caviidae|Chinchillidae|Dasyproctidae|Echimyidae|Hominidae|Nandiniidae|Sciuridae	Metazoa|Orthornavirae	envelope protein syncytin-	100	Sciuridae	10	uncertain	0	0	1	298	GCF_902635505.1	Sarcophilus harrisii
NC_045430.1:51737092-51737286	10	93.66	64.6	102	protein	10	0	uncharacterized protein	65	10	10	69.35	63.4	84.3	envelope glycoprotein	7	3	0	Arenaviridae|Caviidae|Chinchillidae|Dasyproctidae|Echimyidae|Hominidae|Sciuridae	Orthornavirae|Metazoa	envelope protein syncytin-	65	Sciuridae	9	uncertain	0	0	0	85	GCF_902635505.1	Sarcophilus harrisii
NC_045430.1:527628-527975	10	138.6	116.6	171	protein	10	0	uncharacterized protein	116	10	10	85.02	106.4	106	envelope glycoprotein	10	0	0	Ailuridae|Caviidae|Chinchillidae|Dasyproctidae|Echimyidae|Hominidae|Nandiniidae|Pipidae|Sciuridae	Metazoa	envelope protein syncytin-	95	Sciuridae	10	uncertain	0	4	2	503	GCF_902635505.1	Sarcophilus harrisii
NC_045431.1:102600750-102601202	10	111.04	117.8	138	group V member 2 Env polyprotein-like	10	0	PREDICTED: group Env polyprotein-like	143	10	10	113.2	111.8	117	envelope protein syncytin-	10	0	0	Cebidae|Cercopithecidae|Hominidae|Tenrecidae	Metazoa	envelope protein syncytin-	103	Tenrecidae	10	uncertain	0	0	0	217	GCF_902635505.1	Sarcophilus harrisii
NC_045431.1:119967390-119967596	10	102.12	70	108	group 3 member 1 Env polyprotein-like	9	0	group 3 member 1 Env polyprotein-like	70	9	10	70.21	67.9	92.8	envelope glycoprotein	10	0	0	Caviidae|Cercopithecidae|Chinchillidae|Dasyproctidae|Echimyidae|Hominidae|Sciuridae|Tenrecidae	Metazoa	envelope protein syncytin-	70	Sciuridae	9	uncertain	0	1	1	209	GCF_902635505.1	Sarcophilus harrisii
NC_045431.1:133359876-133360202	10	81.95	93	102	group V member 2 Env polyprotein-like	10	0	PREDICTED: group Env polyprotein-like	107	10	10	83.5	85.2	85.1	envelope protein syncytin-	10	0	0	Canidae|Cercopithecidae|Hominidae|Tenrecidae	Metazoa	envelope protein syncytin-	76	Tenrecidae	10	uncertain	0	0	0	53	GCF_902635505.1	Sarcophilus harrisii
NC_045431.1:155591230-155591436	10	106.6	69	113	group 3 member 1 Env polyprotein-like	9	0	group 3 member 1 Env polyprotein-like	69	8	10	73.17	65.1	95.1	envelope glycoprotein	7	3	0	Arenaviridae|Caviidae|Chinchillidae|Dasyproctidae|Echimyidae|Hominidae|Sciuridae	Orthornavirae|Metazoa	envelope protein syncytin-	69	Sciuridae	10	uncertain	0	0	0	115	GCF_902635505.1	Sarcophilus harrisii
NC_045431.1:62099429-62099800	7	54.4714	82.4286	57.8		0	7		119	6	10	54.81	75.7	57.8		0	10	0	Parvoviridae	Shotokuvirae		119	Parvoviridae	10	likely-eve	0	2	2	173	GCF_902635505.1	Sarcophilus harrisii
NC_045431.1:65536221-65536637	6	71.5667	119.5	88.2	uncharacterized protein isoform	5	1	N	139	6	2	84.15	139	88.2	N	0	2	0	Bornaviridae	Orthornavirae	N	139	Bornaviridae	2	likely-eve	0	3	0	238	GCF_902635505.1	Sarcophilus harrisii
NC_045431.1:79153851-79154228	2	56.65	135.5	60.5	large structural protein, partial	0	2		118	2	10	53.26	138.7	60.5	capsid protein 1	0	10	0	Parvoviridae	Shotokuvirae		118	Parvoviridae	6	likely-eve	0	0	0	75	GCF_902635505.1	Sarcophilus harrisii
NC_045432.1:54117007-54117264	10	117.6	80.8	124	protein	10	0	protein	77	10	10	81.8	77.4	107	envelope glycoprotein	7	3	0	Arenaviridae|Caviidae|Chinchillidae|Dasyproctidae|Echimyidae|Hominidae|Sciuridae	Orthornavirae|Metazoa	envelope protein syncytin-	93	Sciuridae	9	uncertain	0	3	0	183	GCF_902635505.1	Sarcophilus harrisii
NC_045432.1:6929726-6929983	10	113.4	80.9	123	protein	10	0	uncharacterized protein	93	10	10	80.46	71.1	102	envelope glycoprotein	9	1	0	Arenaviridae|Caviidae|Cebidae|Cercopithecidae|Chinchillidae|Dasyproctidae|Echimyidae|Hominidae|Sciuridae	Orthornavirae|Metazoa	envelope protein syncytin-	77	Sciuridae	10	uncertain	0	7	1	505	GCF_902635505.1	Sarcophilus harrisii
NC_045785.1:105736536-105736667	10	68.44	44	72.8	group PABLB member 1 Env polyprotein-like	8	0	group PABLB member 1 Env polyprotein-like	44	7	10	64.13	43.5	67.8	envelope protein syncytin-	10	0	0	Ailuridae|Bovidae|Cervidae|Herpestidae|Nandiniidae|Phocidae	Metazoa	envelope protein syncytin-	43	Ailuridae	9	uncertain	0	0	1	82	GCF_009873245.2	Balaenoptera musculus
NC_045785.1:19738575-19739741	5	110.02	424.2	262	glycoprotein	0	5	G	392	5	10	111.85	406.9	262	glycoprotein	0	10	0	Bornaviridae	Orthornavirae	G	387	Bornaviridae	10	likely-eve	0	4	2	373	GCF_009873245.2	Balaenoptera musculus
NC_045787.1:117182900-117183100	10	81.22	62	90.5	group PABLB member 1 Env polyprotein-like	7	0	group PABLB member 1 Env polyprotein	64	6	10	75.13	59.8	81.6	envelope protein syncytin-	9	1	0	Ailuridae|Bovidae|Cervidae|Herpestidae|Nandiniidae|Orthoherpesviridae|Phocidae	Metazoa|Heunggongvirae	envelope protein syncytin-	58	Phocidae	10	uncertain	0	0	0	67	GCF_009873245.2	Balaenoptera musculus
NC_045787.1:31850582-31850794	10	84.61	68.4	101	group PABLB member 1 Env polyprotein-like	8	0	group PABLB member 1 Env polyprotein-like	60	7	10	79.75	65.4	95.1	envelope protein syncytin-	10	0	0	Ailuridae|Bovidae|Cervidae|Herpestidae|Nandiniidae|Phocidae	Metazoa	envelope protein syncytin-	72	Phocidae	9	uncertain	0	0	0	108	GCF_009873245.2	Balaenoptera musculus
NC_045790.1:80460121-80461350	10	227.4	386.9	259	MAG: replication protein	1	9	Protein	128	10	10	227.4	416.6	258	replication protein	0	10	0	Parvoviridae	Shotokuvirae	replication protein	417	Parvoviridae	8	likely-eve	1	2	0	497	GCF_009873245.2	Balaenoptera musculus
NC_045790.1:80462058-80462240	10	76.17	53.1	115	MAG: capsid protein	1	8	capsid protein	59	8	10	73.26	52.4	75.5	capsid protein	0	10	0	Parvoviridae	Shotokuvirae	capsid protein	52	Parvoviridae	6	likely-eve	0	0	0	67	GCF_009873245.2	Balaenoptera musculus
NC_045790.1:80462596-80463156	10	229.9	172.7	238	capsid protein	0	9	MAG:	173	9	10	232.6	171.3	238		0	10	0	Parvoviridae	Shotokuvirae		173	Parvoviridae	7	likely-eve	1	5	2	709	GCF_009873245.2	Balaenoptera musculus
NC_045794.1:32031121-32031339	10	95.06	72	99	group PABLB member 1 Env polyprotein-like	6	0	group PABLB member 1 Env polyprotein	73	6	10	93.24	72.4	103	envelope protein syncytin-	10	0	0	Ailuridae|Bovidae|Cervidae|Giraffidae|Herpestidae|Nandiniidae|Phocidae	Metazoa	envelope protein syncytin-	73	Phocidae	10	uncertain	0	3	2	358	GCF_009873245.2	Balaenoptera musculus
NC_045795.1:97080094-97080759	1	57.8	258	57.8	uncharacterized protein isoform	1	0	uncharacterized protein isoform	258	1	2	48.7	157	49.3	N	0	2	0	Bornaviridae	Orthornavirae	N	259	Bornaviridae	2	likely-eve	0	3	0	221	GCF_009873245.2	Balaenoptera musculus
NC_045798.1:26087241-26087366	10	59.14	39	59.7	replicase	0	10		39	10	10	59.14	39	59.7	replicase	0	10	0	Parvoviridae	Shotokuvirae		39	Parvoviridae	10	likely-eve	0	0	0	39	GCF_009873245.2	Balaenoptera musculus
NC_045800.1:28523430-28524317	6	77.5667	231.667	103	uncharacterized protein isoform	5	1	N	300	6	2	103	302	103	N	0	2	0	Bornaviridae	Orthornavirae	N	304	Bornaviridae	2	likely-eve	0	3	0	162	GCF_009873245.2	Balaenoptera musculus
NC_045803.1:46377873-46378265	9	77.7111	128.333	121	endogenous Bornavirus-like nucleoprotein 1	8	1	uncharacterized protein isoform	137	9	10	60.54	119.1	112	nucleoprotein	0	10	0	Bornaviridae	Orthornavirae	N	138	Bornaviridae	10	likely-eve	0	1	0	186	GCF_009873245.2	Balaenoptera musculus
NC_045803.1:9552546-9553442	6	103.183	225.833	145	uncharacterized protein isoform	5	1	uncharacterized protein isoform	301	6	2	130	304	131	N	0	2	0	Bornaviridae	Orthornavirae	N	304	Bornaviridae	2	likely-eve	0	0	3	213	GCF_009873245.2	Balaenoptera musculus
NC_047527.1:129905162-129905725	10	217	180.5	234	uncharacterized protein	10	0	uncharacterized protein	187	9	10	188	191.3	190	env protein	0	10	10	Retroviridae	Pararnavirae	env protein	193	Retroviridae	2	likely-retro	0	0	0	230	GCF_012275295.1	Melopsittacus undulatus
NC_047527.1:56382193-56382498	10	141	101	152	protein	10	0	syncytin-A-like isoform	102	9	10	128.2	96.4	129	envelope protein	1	9	9	Phasianidae|Retroviridae	Metazoa|Pararnavirae	gag-env fusion protein	96	Phasianidae	3	likely-retro	0	0	0	148	GCF_012275295.1	Melopsittacus undulatus
NC_047528.1:102870587-102870865	10	103.42	82.7	113	protein	9	0	uncharacterized protein isoform	78	7	10	94.25	83.8	103	envelope protein	1	9	9	Phasianidae|Retroviridae	Metazoa|Pararnavirae	envelope polyprotein	86	Retroviridae	4	likely-retro	0	0	0	137	GCF_012275295.1	Melopsittacus undulatus
NC_047528.1:103680618-103681061	10	128.9	138.2	134	protein	9	0	uncharacterized protein isoform	132	9	10	121.9	140.6	127	envelope protein	0	10	10	Retroviridae	Pararnavirae	envelope protein	138	Retroviridae	2	likely-retro	0	0	0	138	GCF_012275295.1	Melopsittacus undulatus
NC_047528.1:19194705-19195046	10	133.7	104.8	139	PREDICTED: uncharacterized protein	10	0	hypothetical protein _03192, partial	110	8	10	118.6	115.2	120	envelope protein	0	10	10	Retroviridae	Pararnavirae	envelope protein	116	Retroviridae	1	likely-retro	0	0	0	117	GCF_012275295.1	Melopsittacus undulatus
NC_047528.1:81569302-81569592	10	118.6	82	141	protein	10	0	protein	80	9	10	83.01	82.7	108	envelope glycoprotein	7	3	0	Arenaviridae|Caviidae|Chinchillidae|Dasyproctidae|Echimyidae|Hominidae|Sciuridae	Orthornavirae|Metazoa	envelope glycoprotein	86	Hominidae	10	uncertain	0	0	0	69	GCF_012275295.1	Melopsittacus undulatus
NC_047528.1:94619507-94619671	1	52.8	55	52.8	capsid protein	0	1	capsid protein	55	1	1	52.8	55	52.8	capsid protein	0	1	0	Circoviridae	Shotokuvirae	capsid protein	55	Circoviridae	1	likely-eve	0	0	0	56	GCF_012275295.1	Melopsittacus undulatus
NC_047529.1:13904808-13905164	10	140.1	113.7	147	protein	9	0	syncytin-A-like isoform	116	9	10	139.2	116	142	envelope protein	0	10	10	Retroviridae	Pararnavirae	envelope protein	116	Retroviridae	2	likely-retro	0	0	0	72	GCF_012275295.1	Melopsittacus undulatus
NC_047530.1:12596518-12597147	10	214.9	196.3	232	uncharacterized protein	9	0	protein	207	9	10	194.7	212.1	199	envelope protein	0	10	10	Retroviridae	Pararnavirae	envelope protein	212	Retroviridae	1	likely-retro	0	0	0	234	GCF_012275295.1	Melopsittacus undulatus
NC_047530.1:15205190-15205711	10	199.2	171.3	213	uncharacterized protein	10	0	uncharacterized protein	176	9	10	165.6	177.1	171	envelope protein	0	10	10	Retroviridae	Pararnavirae	envelope protein	178	Retroviridae	1	likely-retro	0	0	0	235	GCF_012275295.1	Melopsittacus undulatus
NC_047530.1:32251710-32252234	10	221	177.8	244	protein	7	1	syncytin-1-like	178	8	10	194.2	181.2	219	envelope protein	0	10	10	Retroviridae	Pararnavirae	envelope polyprotein	184	Retroviridae	2	likely-retro	0	0	0	419	GCF_012275295.1	Melopsittacus undulatus
NC_047530.1:34625534-34625896	10	137.3	119	147	uncharacterized protein	10	0	protein	121	10	10	128.9	120	129	env protein	0	10	10	Retroviridae	Pararnavirae	envelope protein	120	Retroviridae	1	likely-retro	0	0	2	170	GCF_012275295.1	Melopsittacus undulatus
NC_047531.1:26534041-26534550	10	193.7	170.9	216	protein	7	1	syncytin-1-like	173	8	10	165	166.8	187	envelope protein	0	10	10	Retroviridae	Pararnavirae	envelope polyprotein	179	Retroviridae	4	likely-retro	0	0	0	249	GCF_012275295.1	Melopsittacus undulatus
NC_047531.1:52466161-52466664	10	185.9	161.2	206	protein	10	0	syncytin-A-like isoform	156	10	10	177.3	161.5	179	envelope protein	0	10	10	Retroviridae	Pararnavirae	envelope protein	161	Retroviridae	1	likely-retro	0	0	0	173	GCF_012275295.1	Melopsittacus undulatus
NC_047532.1:56417647-56418090	10	133.9	139.8	139	protein	9	0	uncharacterized protein isoform	132	9	10	125.7	140.6	132	envelope protein	0	10	10	Retroviridae	Pararnavirae	envelope protein	138	Retroviridae	2	likely-retro	0	0	0	138	GCF_012275295.1	Melopsittacus undulatus
NC_047532.1:75304883-75305425	10	195	171.6	205	uncharacterized protein	10	0	uncharacterized protein	176	9	10	169.5	169.2	174	envelope protein	0	10	10	Retroviridae	Pararnavirae	envelope polyprotein	178	Retroviridae	2	likely-retro	0	0	0	128	GCF_012275295.1	Melopsittacus undulatus
NC_047533.1:38010376-38010660	10	117.5	80.9	139	protein	10	0	group 3 member 1 Env polyprotein-like	85	10	10	83.88	76	107	envelope glycoprotein	7	3	0	Arenaviridae|Caviidae|Chinchillidae|Dasyproctidae|Echimyidae|Hominidae|Orthoherpesviridae|Sciuridae	Orthornavirae|Metazoa|Heunggongvirae	R envelope protein	79	Hominidae	10	uncertain	0	4	5	667	GCF_012275295.1	Melopsittacus undulatus
NC_047534.1:13965924-13966190	10	133.4	88	142	hypothetical protein _34764	10	0	hypothetical protein _34131	89	4	10	86.11	80.2	123	envelope glycoprotein	8	2	0	Bovidae|Caviidae|Chinchillidae|Dasyproctidae|Echimyidae|Filoviridae|Hominidae|Sciuridae|nan	Metazoa|Orthornavirae	envelope protein syncytin-	78	Sciuridae	10	uncertain	2	0	1	393	GCF_012275295.1	Melopsittacus undulatus
NC_047534.1:29371061-29371492	10	154.6	121.7	159	uncharacterized protein	10	0	protein	129	9	10	141.1	121.7	147	envelope protein	0	10	10	Retroviridae	Pararnavirae	envelope protein	122	Retroviridae	3	likely-retro	0	0	0	136	GCF_012275295.1	Melopsittacus undulatus
NC_047539.1:10246189-10246458	10	109.5	83.4	118	protein	9	0	uncharacterized protein isoform	82	7	10	99.66	81.3	105	envelope protein	2	8	8	Phasianidae|Retroviridae	Metazoa|Pararnavirae	envelope polyprotein	86	Retroviridae	4	likely-retro	0	0	0	138	GCF_012275295.1	Melopsittacus undulatus
NC_047539.1:11587197-11587640	10	125.4	140.7	135	protein	9	0	uncharacterized protein isoform	132	9	10	114.9	138.2	122	envelope protein	0	10	10	Retroviridae	Pararnavirae	envelope protein	138	Retroviridae	2	likely-retro	0	0	0	88	GCF_012275295.1	Melopsittacus undulatus
NC_047539.1:11993911-11994354	10	125.4	140.7	135	protein	9	0	uncharacterized protein isoform	132	9	10	114.9	138.2	122	envelope protein	0	10	10	Retroviridae	Pararnavirae	envelope protein	138	Retroviridae	2	likely-retro	0	0	0	88	GCF_012275295.1	Melopsittacus undulatus
NC_047545.1:3607747-3608448	10	229.2	220.1	245	uncharacterized protein	10	0	protein	224	9	10	202.8	218.1	205	envelope protein	0	10	10	Retroviridae	Pararnavirae	envelope protein	245	Retroviridae	2	likely-retro	0	0	0	247	GCF_012275295.1	Melopsittacus undulatus
NC_047557.1:42470614-42471084	10	186.4	157.7	203	protein	8	0	syncytin-1-like	161	8	10	159.6	162.2	178	envelope protein	0	10	10	Retroviridae	Pararnavirae	envelope polyprotein	164	Retroviridae	3	likely-retro	0	1	1	402	GCF_012275295.1	Melopsittacus undulatus
NC_047557.1:54962700-54963131	10	192.3	144.5	198	uncharacterized protein	10	0	syncytin-B-like	144	9	10	165.1	147.9	167	envelope protein	0	10	10	Retroviridae	Pararnavirae	env protein	148	Retroviridae	1	likely-retro	0	1	0	226	GCF_012275295.1	Melopsittacus undulatus
NC_047557.1:63951958-63952521	10	214.8	180.5	228	uncharacterized protein	10	0	uncharacterized protein	187	8	10	181.2	190.7	186	envelope protein	0	10	10	Retroviridae	Pararnavirae	envelope protein	192	Retroviridae	2	likely-retro	0	0	1	229	GCF_012275295.1	Melopsittacus undulatus
NC_047557.1:67591576-67591827	10	113.9	81.1	132	protein	10	0	group 3 member 1 Env polyprotein-like	84	10	10	82.96	76	106	envelope glycoprotein	7	3	0	Arenaviridae|Caviidae|Chinchillidae|Dasyproctidae|Echimyidae|Hominidae|Orthoherpesviridae|Sciuridae	Orthornavirae|Metazoa|Heunggongvirae	envelope protein syncytin-	81	Sciuridae	10	uncertain	0	6	5	636	GCF_012275295.1	Melopsittacus undulatus
NC_047557.1:70634605-70635078	10	130.8	154.1	144	protein	10	0	uncharacterized protein isoform	149	10	10	117.6	159.2	128	envelope protein	0	10	10	Retroviridae	Pararnavirae	envelope protein	160	Retroviridae	3	likely-retro	0	0	0	230	GCF_012275295.1	Melopsittacus undulatus
NC_047557.1:72642967-72643530	10	203.8	178.3	214	uncharacterized protein	10	0	uncharacterized protein	187	9	10	179	191.1	185	envelope protein	0	10	10	Retroviridae	Pararnavirae	envelope polyprotein	182	Retroviridae	2	likely-retro	0	0	0	254	GCF_012275295.1	Melopsittacus undulatus
NC_047557.1:75808561-75809124	10	211.3	183.1	221	uncharacterized protein	10	0	uncharacterized protein	187	9	10	184.9	191.2	191	env protein	0	10	10	Retroviridae	Pararnavirae	envelope protein	193	Retroviridae	2	likely-retro	0	0	0	220	GCF_012275295.1	Melopsittacus undulatus
NC_047558.1:1293328-1293654	10	148.9	100.1	174	hypothetical protein	10	0	protein	92	9	10	104.34	99.2	136	envelope glycoprotein	7	3	0	Arenaviridae|Caviidae|Chinchillidae|Dasyproctidae|Echimyidae|Hominidae|Orthoherpesviridae|Sciuridae	Orthornavirae|Metazoa|Heunggongvirae	R envelope protein	92	Hominidae	10	uncertain	0	0	0	127	GCF_012275295.1	Melopsittacus undulatus
NC_047558.1:1429210-1429728	10	206.7	169.9	216	uncharacterized protein	10	0	uncharacterized protein	175	9	10	179.1	179.7	188	env protein	0	10	10	Retroviridae	Pararnavirae	envelope polyprotein	177	Retroviridae	2	likely-retro	0	0	0	374	GCF_012275295.1	Melopsittacus undulatus
NC_047558.1:1480229-1480444	10	110	71.7	126	protein	10	1	protein	72	9	10	81.35	71.4	108	envelope glycoprotein	7	3	0	Arenaviridae|Caviidae|Chinchillidae|Dasyproctidae|Echimyidae|Hominidae|Sciuridae	Orthornavirae|Metazoa	envelope glycoprotein	72	Hominidae	10	uncertain	0	2	1	631	GCF_012275295.1	Melopsittacus undulatus
NC_047558.1:1600555-1600770	10	110	71.7	126	protein	10	1	protein	72	9	10	81.35	71.4	108	envelope glycoprotein	7	3	0	Arenaviridae|Caviidae|Chinchillidae|Dasyproctidae|Echimyidae|Hominidae|Sciuridae	Orthornavirae|Metazoa	envelope glycoprotein	72	Hominidae	10	uncertain	0	2	1	631	GCF_012275295.1	Melopsittacus undulatus
NC_047558.1:1900495-1901124	10	213.4	196.3	232	uncharacterized protein	9	0	protein	207	9	10	193.2	212.1	197	envelope protein	0	10	10	Retroviridae	Pararnavirae	envelope protein	212	Retroviridae	1	likely-retro	0	0	0	234	GCF_012275295.1	Melopsittacus undulatus
NC_047558.1:2111573-2111815	10	113.6	80.7	123	protein	10	1	protein	81	10	10	86.05	76.7	113	envelope glycoprotein	7	3	0	Arenaviridae|Caviidae|Chinchillidae|Dasyproctidae|Echimyidae|Hominidae|Sciuridae	Orthornavirae|Metazoa	envelope glycoprotein	81	Hominidae	10	uncertain	0	0	3	577	GCF_012275295.1	Melopsittacus undulatus
NC_047558.1:2484560-2485069	10	203.2	166.8	225	protein	7	1	syncytin-1-like	173	8	10	174.9	163.7	200	envelope protein	0	10	10	Retroviridae	Pararnavirae	envelope polyprotein	155	Retroviridae	2	likely-retro	0	0	0	415	GCF_012275295.1	Melopsittacus undulatus
NC_047558.1:2842046-2842351	10	125.2	91.8	152	hypothetical protein	10	1	protein	81	9	10	90.22	82.4	116	envelope glycoprotein	7	3	0	Arenaviridae|Caviidae|Chinchillidae|Dasyproctidae|Echimyidae|Hominidae|Orthoherpesviridae|Sciuridae	Orthornavirae|Metazoa|Heunggongvirae	envelope glycoprotein	103	Hominidae	10	uncertain	0	1	0	372	GCF_012275295.1	Melopsittacus undulatus
NC_047558.1:3392050-3392358	10	93.27	58.7	103	protein	10	1	protein	59	10	10	72.93	55.7	91.7	envelope glycoprotein	7	3	0	Arenaviridae|Caviidae|Chinchillidae|Dasyproctidae|Echimyidae|Hominidae|Sciuridae	Orthornavirae|Metazoa	envelope glycoprotein	58	Hominidae	10	uncertain	0	0	0	53	GCF_012275295.1	Melopsittacus undulatus
NC_047558.1:3505739-3506026	10	126.9	85.2	138	protein	10	0	protein	83	9	10	91.16	82.1	122	envelope glycoprotein	7	3	0	Arenaviridae|Caviidae|Chinchillidae|Dasyproctidae|Echimyidae|Hominidae|Sciuridae	Orthornavirae|Metazoa	envelope glycoprotein	85	Hominidae	10	uncertain	0	0	0	131	GCF_012275295.1	Melopsittacus undulatus
NC_047558.1:440355-440621	10	132.3	87.9	142	hypothetical protein	10	0	hypothetical protein _34131	89	5	10	85.98	80.2	122	envelope glycoprotein	8	2	0	Bovidae|Caviidae|Chinchillidae|Dasyproctidae|Echimyidae|Filoviridae|Hominidae|Sciuridae|nan	Metazoa|Orthornavirae	envelope protein syncytin-	78	Sciuridae	10	uncertain	1	2	1	636	GCF_012275295.1	Melopsittacus undulatus
NC_047558.1:788784-789182	10	141.7	123.4	154	uncharacterized protein	10	0	uncharacterized protein	133	10	10	120.1	115	121	env protein	0	10	10	Retroviridae	Pararnavirae	envelope protein	115	Retroviridae	2	likely-retro	0	1	1	307	GCF_012275295.1	Melopsittacus undulatus
NC_047558.1:902835-903122	10	123.5	85.8	135	protein	10	1	protein	83	9	10	88.31	82.1	118	envelope glycoprotein	7	3	0	Arenaviridae|Caviidae|Chinchillidae|Dasyproctidae|Echimyidae|Hominidae|Sciuridae	Orthornavirae|Metazoa	envelope glycoprotein	85	Hominidae	10	uncertain	0	0	0	131	GCF_012275295.1	Melopsittacus undulatus
NC_048298.1:135456667-135456984	10	101.2	91.7	176	syncytin-1-like	8	1	syncytin-1-like	97	7	10	63.9	89.3	90.5	envelope protein syncytin-	9	1	0	Ailuridae|Bovidae|Herpestidae|Orthoherpesviridae|Phocidae|Pipidae|Sciuridae|Spalacidae	Metazoa|Heunggongvirae	F-env	93	Orthoherpesviridae	10	uncertain	0	0	0	86	GCF_013100865.1	Trachemys scripta
NC_048298.1:138309825-138310094	10	107.42	87.5	177	syncytin-1-like	7	1	uncharacterized protein	90	7	10	72.87	75.1	136	envelope protein syncytin-	9	1	0	Ailuridae|Bovidae|Cercopithecidae|Herpestidae|Hominidae|Orthoherpesviridae|Phocidae|Pipidae	Metazoa|Heunggongvirae	F-env	90	Orthoherpesviridae	9	uncertain	0	0	1	473	GCF_013100865.1	Trachemys scripta
NC_048298.1:138920710-138921318	10	162.4	196.6	415	uncharacterized protein	8	1	syncytin-2-like	203	7	10	90.65	195.7	116	envelope protein syncytin-	9	1	0	Ailuridae|Bovidae|Cervidae|Herpestidae|Orthoherpesviridae|Phocidae|Sciuridae	Metazoa|Heunggongvirae	F-env	188	Orthoherpesviridae	10	uncertain	0	0	0	487	GCF_013100865.1	Trachemys scripta
NC_048298.1:143487883-143488305	10	105.56	130.5	266	syncytin-1-like	8	1	syncytin-2-like	141	7	10	60.92	95.8	80.1	envelope protein syncytin-	9	1	0	Bovidae|Cervidae|Orthoherpesviridae|Sciuridae|Tenrecidae	Metazoa|Heunggongvirae	F-env	141	Orthoherpesviridae	10	uncertain	0	0	3	477	GCF_013100865.1	Trachemys scripta
NC_048298.1:148785492-148785767	10	154.4	91.6	187	group 3 member 1 Env polyprotein-like	9	0	group 3 member 1 Env polyprotein-like	92	8	10	94.42	85.3	128	envelope glycoprotein	8	2	0	Arenaviridae|Caviidae|Chinchillidae|Dasyproctidae|Echimyidae|Hominidae|Orthoherpesviridae|Pipidae|Sciuridae	Orthornavirae|Metazoa|Heunggongvirae	envelope protein syncytin-	83	Sciuridae	10	uncertain	0	1	2	542	GCF_013100865.1	Trachemys scripta
NC_048298.1:149585757-149586020	10	88.98	84.3	151	syncytin-1-like	7	1	uncharacterized protein	88	7	10	63.66	82	126	envelope protein syncytin-	9	1	0	Ailuridae|Bovidae|Hominidae|Orthoherpesviridae|Phocidae|Pipidae|Tenrecidae	Metazoa|Heunggongvirae	F-env	88	Orthoherpesviridae	10	uncertain	0	1	3	470	GCF_013100865.1	Trachemys scripta
NC_048298.1:151310086-151310286	10	79.15	65.3	111	syncytin-1-like	8	1	uncharacterized protein	67	8	10	60.8	56.9	92	envelope protein syncytin-	9	1	0	Ailuridae|Bovidae|Herpestidae|Hominidae|Orthoherpesviridae|Phocidae|Pipidae	Metazoa|Heunggongvirae	F-env	67	Orthoherpesviridae	10	uncertain	0	3	1	412	GCF_013100865.1	Trachemys scripta
NC_048298.1:153375406-153375765	10	93.62	91.5	179	syncytin-1-like	7	1	uncharacterized protein	93	7	10	62.02	75.3	142	envelope protein syncytin-	9	1	0	Bovidae|Cercopithecidae|Hominidae|Orthoherpesviridae|Pipidae|Sciuridae|Tenrecidae	Metazoa|Heunggongvirae	F-env	95	Orthoherpesviridae	10	uncertain	0	0	0	45	GCF_013100865.1	Trachemys scripta
NC_048298.1:160382779-160383390	10	141.5	126.8	150	syncytin-B-like	10	0	syncytin-1-like	121	8	10	79.98	115.6	114	envelope protein syncytin-	10	0	0	Cebidae|Cercopithecidae|Didelphidae|Hominidae|Pipidae|Tenrecidae	Metazoa	envelope protein pan-Mars-	103	Didelphidae	10	uncertain	0	0	0	119	GCF_013100865.1	Trachemys scripta
NC_048298.1:164787857-164788144	10	146.77	92.3	177	uncharacterized protein	8	0	uncharacterized protein , partial	96	6	10	67.62	87.6	94.7	envelope protein syncytin-	9	1	0	Ailuridae|Bovidae|Cervidae|Herpestidae|Nandiniidae|Orthoherpesviridae|Phocidae|Pipidae	Metazoa|Heunggongvirae	envelope	94	Pipidae	10	uncertain	0	2	0	450	GCF_013100865.1	Trachemys scripta
NC_048298.1:178829608-178829964	10	117.52	113.8	215	syncytin-1-like	7	1	uncharacterized protein	119	7	10	78.44	103.8	164	envelope protein syncytin-	9	1	0	Ailuridae|Bovidae|Giraffidae|Herpestidae|Orthoherpesviridae|Phocidae|Pipidae	Metazoa|Heunggongvirae	F-env	119	Orthoherpesviridae	10	uncertain	0	2	5	461	GCF_013100865.1	Trachemys scripta
NC_048298.1:182626441-182626749	10	107.13	97.6	196	syncytin-1-like	8	1	uncharacterized protein	103	8	10	68.14	89.7	143	envelope protein syncytin-	9	1	0	Ailuridae|Cercopithecidae|Hominidae|Orthoherpesviridae|Phocidae|Pipidae|Sciuridae	Metazoa|Heunggongvirae	F-env	103	Orthoherpesviridae	8	uncertain	0	2	4	468	GCF_013100865.1	Trachemys scripta
NC_048298.1:213947586-213947873	10	143.43	92.3	181	uncharacterized protein	8	0	uncharacterized protein , partial	96	6	10	66.74	87.7	92	envelope protein syncytin-	9	1	0	Ailuridae|Bovidae|Cervidae|Giraffidae|Herpestidae|Nandiniidae|Orthoherpesviridae|Phocidae|Pipidae	Metazoa|Heunggongvirae	envelope	94	Pipidae	10	uncertain	0	3	0	447	GCF_013100865.1	Trachemys scripta
NC_048298.1:238886759-238886929	10	77.26	56.5	110	syncytin-1-like	8	1	uncharacterized protein	57	7	10	60.94	49.4	86.7	envelope protein syncytin-	9	1	0	Ailuridae|Bovidae|Herpestidae|Hominidae|Orthoherpesviridae|Phocidae|Pipidae	Metazoa|Heunggongvirae	F-env	57	Orthoherpesviridae	10	uncertain	0	2	0	351	GCF_013100865.1	Trachemys scripta
NC_048298.1:240770604-240770852	10	76.21	77	122	uncharacterized protein	8	1	uncharacterized protein	83	9	10	57.97	70.4	98.6	envelope protein syncytin-	9	1	0	Ailuridae|Bovidae|Cercopithecidae|Herpestidae|Hominidae|Orthoherpesviridae|Phocidae|Pipidae	Metazoa|Heunggongvirae	F-env	83	Orthoherpesviridae	10	uncertain	0	2	2	339	GCF_013100865.1	Trachemys scripta
NC_048298.1:246711952-246712293	10	148.37	103.9	188	uncharacterized protein	8	0	uncharacterized protein	114	6	10	64.81	88.2	84.7	envelope protein syncytin-	9	1	0	Ailuridae|Bovidae|Cervidae|Herpestidae|Nandiniidae|Orthoherpesviridae|Phocidae|Pipidae	Metazoa|Heunggongvirae	envelope	94	Pipidae	9	uncertain	0	0	1	261	GCF_013100865.1	Trachemys scripta
NC_048298.1:256175963-256176295	10	101.65	92.6	170	syncytin-1-like	7	1	uncharacterized protein	101	7	10	69.59	78.9	134	envelope protein syncytin-	9	1	0	Ailuridae|Bovidae|Herpestidae|Hominidae|Orthoherpesviridae|Phocidae|Pipidae	Metazoa|Heunggongvirae	F-env	101	Orthoherpesviridae	10	uncertain	0	0	0	54	GCF_013100865.1	Trachemys scripta
NC_048298.1:275871491-275871676	10	79.54	58.7	116	uncharacterized protein	7	1	uncharacterized protein	62	6	10	62.33	54.9	92.8	envelope protein syncytin-	9	1	0	Ailuridae|Bovidae|Cercopithecidae|Herpestidae|Orthoherpesviridae|Phocidae|Pipidae	Metazoa|Heunggongvirae	F-env	62	Orthoherpesviridae	10	uncertain	0	2	0	153	GCF_013100865.1	Trachemys scripta
NC_048298.1:276972940-276973317	10	217	125.2	253	group 3 member 1 Env polyprotein-like	9	0	group 3 member 1 Env polyprotein-like	126	8	10	120.06	115.3	160	envelope glycoprotein	8	2	0	Arenaviridae|Caviidae|Chinchillidae|Dasyproctidae|Echimyidae|Hominidae|Orthoherpesviridae|Pipidae|Sciuridae	Orthornavirae|Metazoa|Heunggongvirae	envelope protein syncytin-	119	Sciuridae	10	uncertain	0	0	1	544	GCF_013100865.1	Trachemys scripta
NC_048298.1:280802229-280802495	10	131.66	85.9	158	uncharacterized protein	8	0	group V member 2 Env polyprotein-like	89	6	10	63.71	77.1	83.6	envelope protein syncytin-	8	2	1	Ailuridae|Bovidae|Herpestidae|Hominidae|Nandiniidae|Orthoherpesviridae|Phocidae|Pipidae|Retroviridae	Metazoa|Heunggongvirae|Pararnavirae	envelope	88	Pipidae	10	likely-retro	0	2	0	456	GCF_013100865.1	Trachemys scripta
NC_048298.1:281883264-281883533	10	81.92	78.4	99.4	group V member 2 Env polyprotein-like	9	0	syncytin-B-like	91	7	10	61.47	71.8	70.1	envelope protein syncytin-	10	0	0	Cebidae|Cercopithecidae|Felidae|Hominidae|Pipidae|Tenrecidae	Metazoa	envelope glycoprotein	71	Cebidae	10	uncertain	0	3	1	214	GCF_013100865.1	Trachemys scripta
NC_048298.1:288383161-288383403	10	95.72	78.4	154	syncytin-1-like	7	1	uncharacterized protein	81	7	10	68.51	60.6	115	envelope protein syncytin-	9	1	0	Ailuridae|Bovidae|Cercopithecidae|Herpestidae|Hominidae|Orthoherpesviridae|Phocidae|Pipidae	Metazoa|Heunggongvirae	F-env	81	Orthoherpesviridae	10	uncertain	0	1	2	471	GCF_013100865.1	Trachemys scripta
NC_048298.1:319350525-319350890	10	212.7	120.3	240	group 3 member 1 Env polyprotein-like	9	0	group 3 member 1 Env polyprotein-like	122	8	10	116.97	110.7	157	envelope glycoprotein	8	2	0	Arenaviridae|Caviidae|Chinchillidae|Dasyproctidae|Echimyidae|Hominidae|Orthoherpesviridae|Pipidae|Sciuridae	Orthornavirae|Metazoa|Heunggongvirae	envelope protein syncytin-	117	Sciuridae	10	uncertain	0	0	0	545	GCF_013100865.1	Trachemys scripta
NC_048298.1:336442324-336442599	10	157	91.6	185	group 3 member 1 Env polyprotein-like	9	0	group 3 member 1 Env polyprotein-like	92	8	10	95.53	84.2	126	envelope glycoprotein	8	2	0	Arenaviridae|Caviidae|Chinchillidae|Dasyproctidae|Echimyidae|Hominidae|Pipidae|Sciuridae	Orthornavirae|Metazoa	envelope protein syncytin-	83	Sciuridae	10	uncertain	0	1	2	490	GCF_013100865.1	Trachemys scripta
NC_048298.1:336486543-336486902	10	119.37	108.1	226	syncytin-1-like	7	1	uncharacterized protein	115	7	10	77.86	97	172	envelope protein syncytin-	9	1	0	Ailuridae|Bovidae|Cercopithecidae|Herpestidae|Hominidae|Orthoherpesviridae|Phocidae|Pipidae	Metazoa|Heunggongvirae	F-env	117	Orthoherpesviridae	10	uncertain	0	2	0	435	GCF_013100865.1	Trachemys scripta
NC_048298.1:340445578-340445919	10	118.51	105.5	217	syncytin-1-like	8	1	uncharacterized protein	114	8	10	76.14	95	161	envelope protein syncytin-	9	1	0	Ailuridae|Bovidae|Cercopithecidae|Herpestidae|Hominidae|Orthoherpesviridae|Phocidae|Pipidae|Sciuridae	Metazoa|Heunggongvirae	F-env	114	Orthoherpesviridae	10	uncertain	0	1	2	467	GCF_013100865.1	Trachemys scripta
NC_048298.1:340879327-340879584	10	125.29	83.2	162	uncharacterized protein	8	0	group PABLB member 1 Env polyprotein-like	86	6	10	57.96	67.5	70.5	envelope protein syncytin-	8	2	1	Ailuridae|Bovidae|Cervidae|Orthoherpesviridae|Phocidae|Pipidae|Retroviridae	Metazoa|Heunggongvirae|Pararnavirae	envelope	74	Pipidae	10	likely-retro	0	0	1	168	GCF_013100865.1	Trachemys scripta
NC_048298.1:34173936-34174199	10	149.3	86	173	group 3 member 1 Env polyprotein-like	9	0	group 3 member 1 Env polyprotein-like	88	8	10	94.64	85.5	125	envelope glycoprotein	7	3	0	Arenaviridae|Caviidae|Chinchillidae|Dasyproctidae|Echimyidae|Hominidae|Sciuridae	Orthornavirae|Metazoa	envelope protein syncytin-	83	Sciuridae	10	uncertain	0	3	4	538	GCF_013100865.1	Trachemys scripta
NC_048298.1:344189502-344189810	10	106.85	98.4	185	syncytin-1-like	7	1	uncharacterized protein	103	6	10	70.78	85.4	139	envelope protein syncytin-	9	1	0	Ailuridae|Bovidae|Cercopithecidae|Herpestidae|Hominidae|Orthoherpesviridae|Phocidae|Pipidae|Sciuridae	Metazoa|Heunggongvirae	F-env	103	Orthoherpesviridae	10	uncertain	0	1	2	345	GCF_013100865.1	Trachemys scripta
NC_048298.1:3565141-3565272	10	80.72	44.7	92	uncharacterized protein	8	0	group PABLB member 1 Env polyprotein-like	44	6	10	54.79	39.9	65.5	envelope protein syncytin-	8	2	1	Ailuridae|Bovidae|Hominidae|Orthoherpesviridae|Phocidae|Pipidae|Retroviridae	Metazoa|Heunggongvirae|Pararnavirae	envelope	44	Pipidae	10	likely-retro	0	0	0	133	GCF_013100865.1	Trachemys scripta
NC_048298.1:40450055-40450339	10	134.41	87.2	164	uncharacterized protein	8	0	group V member 2 Env polyprotein-like	94	6	10	58.17	78.9	81.3	envelope protein syncytin-	9	1	0	Ailuridae|Bovidae|Cervidae|Herpestidae|Nandiniidae|Orthoherpesviridae|Phocidae|Pipidae	Metazoa|Heunggongvirae	envelope	81	Pipidae	10	uncertain	0	0	0	52	GCF_013100865.1	Trachemys scripta
NC_048298.1:66550384-66550752	10	166.18	114.1	213	uncharacterized protein	8	0	uncharacterized protein , partial	123	6	10	70.11	89.9	98.2	envelope protein syncytin-	8	2	1	Ailuridae|Bovidae|Cercopithecidae|Herpestidae|Hominidae|Nandiniidae|Orthoherpesviridae|Phocidae|Pipidae|Retroviridae	Metazoa|Heunggongvirae|Pararnavirae	envelope	99	Pipidae	10	likely-retro	0	4	1	446	GCF_013100865.1	Trachemys scripta
NC_048298.1:72343877-72344140	10	148.4	86.2	174	group 3 member 1 Env polyprotein-like	9	0	group 3 member 1 Env polyprotein-like	88	8	10	92.4	82.9	124	envelope glycoprotein	8	2	0	Arenaviridae|Caviidae|Chinchillidae|Dasyproctidae|Echimyidae|Hominidae|Orthoherpesviridae|Pipidae|Sciuridae	Orthornavirae|Metazoa|Heunggongvirae	envelope protein syncytin-	83	Sciuridae	10	uncertain	0	0	3	547	GCF_013100865.1	Trachemys scripta
NC_048298.1:88123465-88123773	10	112.92	97.6	197	syncytin-1-like	7	1	uncharacterized protein	103	7	10	74.08	78.2	147	envelope protein syncytin-	9	1	0	Ailuridae|Bovidae|Cercopithecidae|Herpestidae|Hominidae|Orthoherpesviridae|Phocidae|Pipidae|Sciuridae	Metazoa|Heunggongvirae	F-env	98	Orthoherpesviridae	9	uncertain	0	2	3	469	GCF_013100865.1	Trachemys scripta
NC_048299.1:115202520-115202804	10	134.95	93	172	uncharacterized protein	8	0	uncharacterized protein	95	6	10	61.63	78	72.8	envelope protein syncytin-	7	3	1	Ailuridae|Cercopithecidae|Filoviridae|Hominidae|Hyaenidae|Nandiniidae|Orthoherpesviridae|Phocidae|Pipidae|Retroviridae	Metazoa|Orthornavirae|Heunggongvirae|Pararnavirae	envelope	87	Pipidae	10	likely-retro	0	0	3	465	GCF_013100865.1	Trachemys scripta
NC_048299.1:118571412-118571729	10	111.91	103.7	205	syncytin-1-like	7	1	uncharacterized protein	106	7	10	73.06	85.7	153	envelope protein syncytin-	9	1	0	Ailuridae|Bovidae|Cercopithecidae|Herpestidae|Hominidae|Orthoherpesviridae|Phocidae|Pipidae	Metazoa|Heunggongvirae	F-env	106	Orthoherpesviridae	10	uncertain	0	1	2	471	GCF_013100865.1	Trachemys scripta
NC_048299.1:119332106-119332555	10	189.9	134	233	uncharacterized protein	8	0	group PABLB member 1 Env polyprotein-like	144	6	10	73.86	122	107	envelope protein syncytin-	9	1	0	Ailuridae|Bovidae|Cervidae|Herpestidae|Nandiniidae|Orthoherpesviridae|Phocidae|Pipidae	Metazoa|Heunggongvirae	envelope	120	Pipidae	9	uncertain	0	0	0	119	GCF_013100865.1	Trachemys scripta
NC_048299.1:131605343-131605474	10	74.96	44.7	86.3	uncharacterized protein	8	0	group PABLB member 1 Env polyprotein-like	44	6	10	50.62	39.3	63.2	envelope glycoprotein	8	2	1	Ailuridae|Cebidae|Cercopithecidae|Felidae|Hominidae|Orthoherpesviridae|Phocidae|Pipidae|Retroviridae	Metazoa|Heunggongvirae|Pararnavirae	envelope	44	Pipidae	10	likely-retro	0	0	0	136	GCF_013100865.1	Trachemys scripta
NC_048299.1:138927359-138927625	10	133.91	85.9	162	uncharacterized protein	8	0	group V member 2 Env polyprotein-like	89	6	10	64.32	79.8	85.1	envelope protein syncytin-	8	2	1	Ailuridae|Bovidae|Cervidae|Herpestidae|Nandiniidae|Orthoherpesviridae|Phocidae|Pipidae|Retroviridae	Metazoa|Heunggongvirae|Pararnavirae	envelope	88	Pipidae	10	likely-retro	0	1	0	460	GCF_013100865.1	Trachemys scripta
NC_048299.1:140502494-140502763	10	99.79	87.2	171	syncytin-1-like	7	1	uncharacterized protein	90	7	10	68.24	75.7	127	envelope protein syncytin-	9	1	0	Ailuridae|Bovidae|Cercopithecidae|Hominidae|Orthoherpesviridae|Phocidae|Pipidae	Metazoa|Heunggongvirae	F-env	90	Orthoherpesviridae	9	uncertain	0	2	2	468	GCF_013100865.1	Trachemys scripta
NC_048299.1:159705795-159706103	10	102.8	100.6	184	syncytin-1-like	7	1	uncharacterized protein	103	7	10	67.1	76.4	137	envelope protein syncytin-	9	1	0	Ailuridae|Bovidae|Cercopithecidae|Hominidae|Orthoherpesviridae|Phocidae|Pipidae	Metazoa|Heunggongvirae	F-env	103	Orthoherpesviridae	9	uncertain	0	1	2	471	GCF_013100865.1	Trachemys scripta
NC_048299.1:163096557-163096874	10	109.43	100.3	198	syncytin-1-like	7	1	uncharacterized protein	106	7	10	72.06	95	149	envelope protein syncytin-	9	1	0	Ailuridae|Bovidae|Cercopithecidae|Herpestidae|Hominidae|Orthoherpesviridae|Phocidae|Pipidae	Metazoa|Heunggongvirae	F-env	106	Orthoherpesviridae	10	uncertain	0	1	2	464	GCF_013100865.1	Trachemys scripta
NC_048299.1:164019128-164019337	10	105.55	69	127	uncharacterized protein	8	0	group V member 2 Env polyprotein-like	69	7	10	55.42	51.8	67.8	envelope protein syncytin-	8	2	1	Ailuridae|Cercopithecidae|Herpestidae|Hominidae|Nandiniidae|Orthoherpesviridae|Phocidae|Pipidae|Retroviridae|Tenrecidae	Metazoa|Heunggongvirae|Pararnavirae	envelope	70	Pipidae	10	likely-retro	0	0	0	79	GCF_013100865.1	Trachemys scripta
NC_048299.1:193460736-193460948	10	108.76	64.4	136	uncharacterized protein	8	0	group V member 2 Env polyprotein-like	71	5	10	60.12	58.3	72	envelope protein syncytin-	8	2	1	Ailuridae|Bovidae|Cercopithecidae|Herpestidae|Nandiniidae|Orthoherpesviridae|Phocidae|Pipidae|Retroviridae	Metazoa|Heunggongvirae|Pararnavirae	envelope	66	Pipidae	10	likely-retro	0	4	0	455	GCF_013100865.1	Trachemys scripta
NC_048299.1:213161072-213161548	10	168.6	116.6	214	uncharacterized protein	8	0	uncharacterized protein , partial	126	6	10	68.98	99.3	95.9	envelope protein syncytin-	9	1	0	Ailuridae|Bovidae|Cervidae|Herpestidae|Nandiniidae|Orthoherpesviridae|Phocidae|Pipidae	Metazoa|Heunggongvirae	envelope	101	Pipidae	9	uncertain	0	0	0	66	GCF_013100865.1	Trachemys scripta
NC_048299.1:227295793-227296119	10	143.39	93.4	174	uncharacterized protein	8	0	uncharacterized protein , partial	98	6	10	67.32	90	91.7	envelope protein syncytin-	8	2	1	Ailuridae|Bovidae|Cervidae|Herpestidae|Nandiniidae|Orthoherpesviridae|Phocidae|Pipidae|Retroviridae	Metazoa|Heunggongvirae|Pararnavirae	envelope	94	Pipidae	10	likely-retro	0	0	0	44	GCF_013100865.1	Trachemys scripta
NC_048299.1:247390621-247390806	10	76.6	58.2	108	uncharacterized protein	8	1	uncharacterized protein	60	7	10	58.46	51.6	85.1	envelope protein syncytin-	9	1	0	Ailuridae|Bovidae|Cervidae|Herpestidae|Orthoherpesviridae|Phocidae|Pipidae	Metazoa|Heunggongvirae	F-env	60	Orthoherpesviridae	10	uncertain	0	0	0	48	GCF_013100865.1	Trachemys scripta
NC_048299.1:265561243-265561506	10	150	86.2	176	group 3 member 1 Env polyprotein-like	9	0	group 3 member 1 Env polyprotein-like	88	8	10	94.62	82.6	126	envelope glycoprotein	7	3	0	Arenaviridae|Caviidae|Chinchillidae|Dasyproctidae|Echimyidae|Hominidae|Orthoherpesviridae|Sciuridae	Orthornavirae|Metazoa|Heunggongvirae	envelope protein syncytin-	83	Sciuridae	10	uncertain	0	0	0	201	GCF_013100865.1	Trachemys scripta
NC_048299.1:277104620-277104937	10	127.56	82.8	160	uncharacterized protein	8	0	group PABLB member 1 Env polyprotein-like	81	6	10	60.5	75.5	78.6	envelope protein syncytin-	8	2	1	Ailuridae|Bovidae|Cervidae|Herpestidae|Orthoherpesviridae|Phocidae|Pipidae|Retroviridae	Metazoa|Heunggongvirae|Pararnavirae	envelope	90	Pipidae	10	likely-retro	0	0	0	140	GCF_013100865.1	Trachemys scripta
NC_048299.1:281653288-281653551	10	150	86.2	176	group 3 member 1 Env polyprotein-like	9	0	group 3 member 1 Env polyprotein-like	88	8	10	94.62	82.6	126	envelope glycoprotein	7	3	0	Arenaviridae|Caviidae|Chinchillidae|Dasyproctidae|Echimyidae|Hominidae|Orthoherpesviridae|Sciuridae	Orthornavirae|Metazoa|Heunggongvirae	envelope protein syncytin-	83	Sciuridae	10	uncertain	0	0	0	550	GCF_013100865.1	Trachemys scripta
NC_048299.1:282411210-282411485	10	145.5	82.3	167	group 3 member 1 Env polyprotein-like	9	0	group 3 member 1 Env polyprotein-like	83	7	10	92.1	83.6	127	envelope glycoprotein	7	3	0	Arenaviridae|Caviidae|Chinchillidae|Dasyproctidae|Echimyidae|Hominidae|Sciuridae	Orthornavirae|Metazoa	envelope protein syncytin-	83	Sciuridae	9	uncertain	0	0	0	72	GCF_013100865.1	Trachemys scripta
NC_048299.1:30323091-30323537	10	180.12	136.4	224	uncharacterized protein	8	0	group PABLB member 1 Env polyprotein-like	152	6	10	63.85	118.7	93.2	envelope protein syncytin-	8	2	1	Ailuridae|Bovidae|Cervidae|Herpestidae|Nandiniidae|Orthoherpesviridae|Phocidae|Pipidae|Retroviridae|Scincidae	Metazoa|Heunggongvirae|Pararnavirae	envelope	120	Pipidae	10	likely-retro	0	3	0	396	GCF_013100865.1	Trachemys scripta
NC_048299.1:34371777-34371980	10	78.23	66.8	115	syncytin-1-like	8	1	uncharacterized protein	68	8	10	60.15	46.9	90.1	envelope protein syncytin-	9	1	0	Ailuridae|Bovidae|Cervidae|Herpestidae|Hominidae|Orthoherpesviridae|Phocidae	Metazoa|Heunggongvirae	F-env	68	Orthoherpesviridae	10	uncertain	0	3	1	367	GCF_013100865.1	Trachemys scripta
NC_048299.1:88437727-88438029	10	145.98	96.4	177	uncharacterized protein	8	0	group V member 2 Env polyprotein-like	100	6	10	68.2	90	92.8	envelope protein syncytin-	9	1	0	Ailuridae|Bovidae|Cervidae|Herpestidae|Nandiniidae|Orthoherpesviridae|Phocidae|Pipidae	Metazoa|Heunggongvirae	envelope	98	Pipidae	10	uncertain	0	0	1	459	GCF_013100865.1	Trachemys scripta
NC_048300.1:137709187-137709474	10	149.5	92.3	180	uncharacterized protein	8	0	uncharacterized protein , partial	96	6	10	69.5	87.5	101	envelope protein syncytin-	9	1	0	Ailuridae|Bovidae|Cervidae|Herpestidae|Nandiniidae|Orthoherpesviridae|Phocidae|Pipidae	Metazoa|Heunggongvirae	envelope	94	Pipidae	10	uncertain	0	3	0	446	GCF_013100865.1	Trachemys scripta
NC_048300.1:139237349-139237666	10	106.63	103.9	197	syncytin-1-like	7	1	uncharacterized protein	106	6	10	71.44	92.2	146	envelope protein syncytin-	9	1	0	Bovidae|Cercopithecidae|Hominidae|Orthoherpesviridae|Pipidae|Tenrecidae	Metazoa|Heunggongvirae	F-env	106	Orthoherpesviridae	10	uncertain	0	3	3	468	GCF_013100865.1	Trachemys scripta
NC_048300.1:142075774-142076091	10	86.62	78.8	156	syncytin-1-like	7	1	uncharacterized protein	84	8	10	60.46	76.4	122	envelope protein syncytin-	9	1	0	Bovidae|Cercopithecidae|Echimyidae|Hominidae|Orthoherpesviridae|Pipidae|Sciuridae	Metazoa|Heunggongvirae	F-env	84	Orthoherpesviridae	10	uncertain	0	0	0	45	GCF_013100865.1	Trachemys scripta
NC_048300.1:151876062-151876331	10	130.36	83.5	160	uncharacterized protein	8	0	uncharacterized protein , partial	90	6	10	59.97	79.5	90.9	envelope protein syncytin-	9	1	0	Ailuridae|Bovidae|Cervidae|Herpestidae|Nandiniidae|Orthoherpesviridae|Phocidae|Pipidae	Metazoa|Heunggongvirae	envelope	84	Pipidae	10	uncertain	0	4	0	368	GCF_013100865.1	Trachemys scripta
NC_048300.1:164589104-164589484	10	183.1	109.5	216	group 3 member 1 Env polyprotein-like	9	0	group 3 member 1 Env polyprotein-like	109	8	10	108.94	98	147	envelope glycoprotein	8	2	0	Arenaviridae|Caviidae|Chinchillidae|Dasyproctidae|Echimyidae|Hominidae|Orthoherpesviridae|Pipidae|Sciuridae	Orthornavirae|Metazoa|Heunggongvirae	envelope protein syncytin-	99	Sciuridae	10	uncertain	0	0	0	128	GCF_013100865.1	Trachemys scripta
NC_048300.1:166784045-166784455	10	184.1	127.5	221	uncharacterized protein	8	0	group PABLB member 1 Env polyprotein-like	124	6	10	68.53	113.4	103	envelope protein syncytin-	8	2	1	Ailuridae|Bovidae|Cervidae|Herpestidae|Nandiniidae|Orthoherpesviridae|Phocidae|Pipidae|Retroviridae	Metazoa|Heunggongvirae|Pararnavirae	envelope	120	Pipidae	10	likely-retro	0	2	0	378	GCF_013100865.1	Trachemys scripta
NC_048300.1:167104632-167105042	10	189.9	125.3	231	uncharacterized protein	8	0	group V member 2 Env polyprotein-like	137	6	10	74.9	113.1	107	envelope protein syncytin-	9	1	0	Ailuridae|Bovidae|Cervidae|Herpestidae|Nandiniidae|Orthoherpesviridae|Phocidae|Pipidae	Metazoa|Heunggongvirae	envelope	120	Pipidae	10	uncertain	0	1	0	261	GCF_013100865.1	Trachemys scripta
NC_048300.1:20466102-20466371	10	104.16	87.5	173	syncytin-1-like	7	1	uncharacterized protein	90	7	10	69.31	75.3	132	envelope protein syncytin-	9	1	0	Ailuridae|Bovidae|Cercopithecidae|Herpestidae|Hominidae|Orthoherpesviridae|Phocidae|Pipidae	Metazoa|Heunggongvirae	F-env	90	Orthoherpesviridae	10	uncertain	0	0	1	376	GCF_013100865.1	Trachemys scripta
NC_048300.1:23641220-23641489	10	105.55	87.5	176	syncytin-1-like	7	1	uncharacterized protein	90	7	10	71.88	74.6	136	envelope protein syncytin-	9	1	0	Ailuridae|Bovidae|Cercopithecidae|Hominidae|Orthoherpesviridae|Phocidae|Pipidae	Metazoa|Heunggongvirae	F-env	90	Orthoherpesviridae	9	uncertain	0	0	1	472	GCF_013100865.1	Trachemys scripta
NC_048300.1:29175972-29176250	10	81.67	86.2	163	syncytin-1-like	8	1	syncytin-1-like	93	7	10	53.42	83.5	67.4	envelope protein syncytin-	9	1	0	Ailuridae|Cercopithecidae|Herpestidae|Hominidae|Hyaenidae|Muridae|Nandiniidae|Orthoherpesviridae|Phocidae	Metazoa|Heunggongvirae	F-env	79	Orthoherpesviridae	10	uncertain	0	2	1	302	GCF_013100865.1	Trachemys scripta
NC_048300.1:30982174-30982488	10	140.42	99.3	177	uncharacterized protein	8	0	uncharacterized protein	104	6	10	61.78	82.5	84	envelope protein syncytin-	8	2	1	Ailuridae|Bovidae|Cercopithecidae|Herpestidae|Hominidae|Nandiniidae|Orthoherpesviridae|Phocidae|Pipidae|Retroviridae	Metazoa|Heunggongvirae|Pararnavirae	envelope	101	Pipidae	10	likely-retro	0	0	0	109	GCF_013100865.1	Trachemys scripta
NC_048300.1:39257779-39258048	10	107.42	87.5	177	syncytin-1-like	7	1	uncharacterized protein	90	7	10	72.87	75.1	136	envelope protein syncytin-	9	1	0	Ailuridae|Bovidae|Cercopithecidae|Herpestidae|Hominidae|Orthoherpesviridae|Phocidae|Pipidae	Metazoa|Heunggongvirae	F-env	90	Orthoherpesviridae	9	uncertain	0	2	1	471	GCF_013100865.1	Trachemys scripta
NC_048300.1:66267503-66267838	10	154.23	104.2	198	uncharacterized protein	8	0	uncharacterized protein	111	6	10	68.42	87.3	95.1	envelope protein syncytin-	9	1	0	Ailuridae|Bovidae|Cervidae|Herpestidae|Hominidae|Nandiniidae|Orthoherpesviridae|Phocidae|Pipidae	Metazoa|Heunggongvirae	envelope	95	Pipidae	10	uncertain	0	0	0	115	GCF_013100865.1	Trachemys scripta
NC_048300.1:86344191-86344589	10	117.84	128	230	syncytin-1-like	7	1	uncharacterized protein	128	7	10	76.5	103.5	182	envelope protein syncytin-	9	1	0	Ailuridae|Bovidae|Hominidae|Orthoherpesviridae|Phocidae|Pipidae	Metazoa|Heunggongvirae	F-env	130	Orthoherpesviridae	9	uncertain	0	3	0	413	GCF_013100865.1	Trachemys scripta
NC_048300.1:94366049-94366525	10	190.43	138.6	259	uncharacterized protein	8	0	group V member 2 Env polyprotein-like	147	6	10	71.21	124.2	96.3	envelope protein syncytin-	9	1	0	Ailuridae|Bovidae|Cervidae|Herpestidae|Nandiniidae|Orthoherpesviridae|Phocidae|Pipidae|Scincidae	Metazoa|Heunggongvirae	envelope	121	Pipidae	10	uncertain	0	4	0	418	GCF_013100865.1	Trachemys scripta
NC_048301.1:108723763-108724026	10	150	86.2	176	group 3 member 1 Env polyprotein-like	9	0	group 3 member 1 Env polyprotein-like	88	8	10	94.62	82.6	126	envelope glycoprotein	7	3	0	Arenaviridae|Caviidae|Chinchillidae|Dasyproctidae|Echimyidae|Hominidae|Orthoherpesviridae|Sciuridae	Orthornavirae|Metazoa|Heunggongvirae	envelope protein syncytin-	83	Sciuridae	10	uncertain	0	0	0	550	GCF_013100865.1	Trachemys scripta
NC_048301.1:109874067-109874333	10	131.48	85.9	159	uncharacterized protein	8	0	group V member 2 Env polyprotein-like	89	6	10	62.2	81	87.8	envelope protein syncytin-	8	2	1	Ailuridae|Bovidae|Herpestidae|Nandiniidae|Orthoherpesviridae|Phocidae|Pipidae|Retroviridae	Metazoa|Heunggongvirae|Pararnavirae	envelope	88	Pipidae	10	likely-retro	1	1	1	457	GCF_013100865.1	Trachemys scripta
NC_048301.1:134660364-134660609	10	142.5	81	160	group 3 member 1 Env polyprotein-like	9	0	group 3 member 1 Env polyprotein-like	82	7	10	91.03	79.3	124	envelope glycoprotein	7	3	0	Arenaviridae|Caviidae|Chinchillidae|Dasyproctidae|Echimyidae|Hominidae|Orthoherpesviridae|Sciuridae	Orthornavirae|Metazoa|Heunggongvirae	envelope protein syncytin-	81	Sciuridae	10	uncertain	0	2	1	548	GCF_013100865.1	Trachemys scripta
NC_048301.1:134759544-134759819	10	118.44	83.4	149	uncharacterized protein	8	0	group V member 2 Env polyprotein-like	89	5	10	53.76	60.5	67.8	envelope protein syncytin-	8	2	1	Ailuridae|Bovidae|Cercopithecidae|Herpestidae|Hominidae|Nandiniidae|Orthoherpesviridae|Phocidae|Pipidae|Retroviridae	Metazoa|Heunggongvirae|Pararnavirae	envelope	74	Pipidae	10	likely-retro	0	0	0	66	GCF_013100865.1	Trachemys scripta
NC_048301.1:134981757-134982365	10	165.9	198.7	422	syncytin-1-like	8	1	syncytin-2-like	203	7	10	91.94	195.1	120	envelope protein syncytin-	9	1	0	Ailuridae|Bovidae|Cervidae|Herpestidae|Orthoherpesviridae|Phocidae|Pipidae	Metazoa|Heunggongvirae	F-env	188	Orthoherpesviridae	10	uncertain	0	0	0	436	GCF_013100865.1	Trachemys scripta
NC_048301.1:20180442-20180729	10	140.73	92.3	172	uncharacterized protein	8	0	uncharacterized protein , partial	96	6	10	66.74	87.6	89.7	envelope protein syncytin-	9	1	0	Ailuridae|Bovidae|Cervidae|Herpestidae|Nandiniidae|Orthoherpesviridae|Phocidae|Pipidae	Metazoa|Heunggongvirae	envelope	94	Pipidae	10	uncertain	0	4	1	447	GCF_013100865.1	Trachemys scripta
NC_048301.1:59479509-59479685	10	73.04	56.9	129	syncytin-1-like	8	1	syncytin-1-like	58	7	10	48.38	60.6	63.5	envelope protein syncytin-	5	5	0	Bovidae|Cervidae|Filoviridae|Giraffidae|Orthoherpesviridae|Pipidae	Metazoa|Orthornavirae|Heunggongvirae	F-env	57	Orthoherpesviridae	7	uncertain	0	0	0	59	GCF_013100865.1	Trachemys scripta
NC_048301.1:73116498-73116953	10	109.69	105.4	239	syncytin-1-like	8	1	syncytin-2-like	116	7	10	65.94	92.7	85.9	envelope protein syncytin-	9	1	0	Ailuridae|Bovidae|Cervidae|Herpestidae|Orthoherpesviridae|Phocidae|Sciuridae	Metazoa|Heunggongvirae	F-env	88	Orthoherpesviridae	10	uncertain	0	0	0	57	GCF_013100865.1	Trachemys scripta
NC_048301.1:75010108-75010374	10	134.05	85.9	162	uncharacterized protein	8	0	group V member 2 Env polyprotein-like	89	6	10	64.61	79.8	85.5	envelope protein syncytin-	8	2	1	Ailuridae|Bovidae|Cervidae|Herpestidae|Nandiniidae|Orthoherpesviridae|Phocidae|Pipidae|Retroviridae	Metazoa|Heunggongvirae|Pararnavirae	envelope	88	Pipidae	10	likely-retro	0	1	1	459	GCF_013100865.1	Trachemys scripta
NC_048301.1:92345444-92345689	10	141.4	81.1	160	group 3 member 1 Env polyprotein-like	9	0	group 3 member 1 Env polyprotein-like	82	7	10	90.27	81.9	123	envelope glycoprotein	7	3	0	Arenaviridae|Caviidae|Chinchillidae|Dasyproctidae|Echimyidae|Hominidae|Sciuridae	Orthornavirae|Metazoa	envelope protein syncytin-	81	Sciuridae	9	uncertain	0	2	2	542	GCF_013100865.1	Trachemys scripta
NC_048302.1:103592381-103592938	10	146.5	182.9	367	uncharacterized protein	8	1	syncytin-2-like	193	7	10	83.47	190.8	111	envelope protein syncytin-	9	1	0	Ailuridae|Bovidae|Caviidae|Herpestidae|Orthoherpesviridae|Phocidae|Pipidae	Metazoa|Heunggongvirae	F-env	183	Orthoherpesviridae	10	uncertain	0	0	1	265	GCF_013100865.1	Trachemys scripta
NC_048302.1:109885239-109885547	10	153.97	98.6	185	uncharacterized protein	8	0	group PABLB member 1 Env polyprotein	103	6	10	70.39	90.8	94.7	envelope protein syncytin-	9	1	0	Ailuridae|Bovidae|Cervidae|Herpestidae|Nandiniidae|Orthoherpesviridae|Phocidae|Pipidae	Metazoa|Heunggongvirae	envelope	101	Pipidae	10	uncertain	0	0	0	328	GCF_013100865.1	Trachemys scripta
NC_048302.1:120516610-120516942	10	117.96	101.8	218	syncytin-1-like	7	1	uncharacterized protein	110	7	10	79.03	97.2	167	envelope protein syncytin-	9	1	0	Ailuridae|Bovidae|Cercopithecidae|Herpestidae|Hominidae|Orthoherpesviridae|Phocidae|Pipidae	Metazoa|Heunggongvirae	F-env	110	Orthoherpesviridae	10	uncertain	0	1	1	472	GCF_013100865.1	Trachemys scripta
NC_048302.1:132459119-132459388	10	103.57	87.5	173	syncytin-1-like	7	1	uncharacterized protein	90	7	10	70.21	73.1	130	envelope protein syncytin-	9	1	0	Ailuridae|Bovidae|Cercopithecidae|Herpestidae|Hominidae|Orthoherpesviridae|Phocidae|Pipidae	Metazoa|Heunggongvirae	F-env	90	Orthoherpesviridae	9	uncertain	0	0	1	473	GCF_013100865.1	Trachemys scripta
NC_048302.1:16476870-16477133	10	150.7	86.2	177	group 3 member 1 Env polyprotein-like	9	0	group 3 member 1 Env polyprotein-like	88	8	10	94.4	82.6	127	envelope glycoprotein	7	3	0	Arenaviridae|Caviidae|Chinchillidae|Dasyproctidae|Echimyidae|Hominidae|Orthoherpesviridae|Sciuridae	Orthornavirae|Metazoa|Heunggongvirae	envelope protein syncytin-	83	Sciuridae	10	uncertain	0	0	0	550	GCF_013100865.1	Trachemys scripta
NC_048302.1:22200226-22200429	10	85.33	67.8	122	syncytin-1-like	8	1	uncharacterized protein	68	8	10	65.14	58.3	97.4	envelope protein syncytin-	9	1	0	Ailuridae|Bovidae|Cercopithecidae|Cervidae|Herpestidae|Hominidae|Orthoherpesviridae|Phocidae|Pipidae	Metazoa|Heunggongvirae	F-env	68	Orthoherpesviridae	10	uncertain	0	1	3	470	GCF_013100865.1	Trachemys scripta
NC_048302.1:28721304-28721912	10	162	203	416	uncharacterized protein	8	1	syncytin-2-like	203	7	10	91.48	194.7	114	envelope protein syncytin-	9	1	0	Ailuridae|Bovidae|Cervidae|Herpestidae|Orthoherpesviridae|Phocidae|Pipidae	Metazoa|Heunggongvirae	F-env	188	Orthoherpesviridae	10	uncertain	0	0	0	487	GCF_013100865.1	Trachemys scripta
NC_048302.1:44329196-44329573	10	221.3	125.2	256	group 3 member 1 Env polyprotein-like	9	0	group 3 member 1 Env polyprotein-like	126	8	10	119.4	116.5	162	envelope glycoprotein	8	2	0	Arenaviridae|Caviidae|Chinchillidae|Dasyproctidae|Echimyidae|Hominidae|Orthoherpesviridae|Pipidae|Sciuridae	Orthornavirae|Metazoa|Heunggongvirae	envelope protein syncytin-	118	Sciuridae	10	uncertain	0	1	1	548	GCF_013100865.1	Trachemys scripta
NC_048302.1:46914967-46915254	10	142.95	92.4	171	uncharacterized protein	8	0	group PABLB member 1 Env polyprotein	96	6	10	69.2	90.2	90.5	envelope protein syncytin-	9	1	0	Ailuridae|Bovidae|Cervidae|Herpestidae|Nandiniidae|Orthoherpesviridae|Phocidae|Pipidae	Metazoa|Heunggongvirae	envelope	95	Pipidae	10	uncertain	0	0	0	328	GCF_013100865.1	Trachemys scripta
NC_048302.1:50849503-50849772	10	103.18	86.9	174	syncytin-1-like	8	1	uncharacterized protein	90	7	10	71.53	72.5	133	envelope protein syncytin-	9	1	0	Ailuridae|Bovidae|Cercopithecidae|Hominidae|Orthoherpesviridae|Phocidae|Pipidae	Metazoa|Heunggongvirae	F-env	90	Orthoherpesviridae	10	uncertain	0	2	4	469	GCF_013100865.1	Trachemys scripta
NC_048302.1:59638364-59638630	10	85.41	85.4	94	protein	10	0	endogenous retroviral envelope protein HEMO-like	89	8	10	69.36	78.5	77.4	envelope glycoprotein	3	7	7	Cercopithecidae|Didelphidae|Hominidae|Retroviridae	Metazoa|Pararnavirae	envelope protein pan-Mars-	87	Didelphidae	10	likely-retro	0	0	1	102	GCF_013100865.1	Trachemys scripta
NC_048302.1:72797042-72797359	10	111.93	103.1	204	syncytin-1-like	8	1	uncharacterized protein	106	8	10	75.56	83.1	153	envelope protein syncytin-	9	1	0	Ailuridae|Bovidae|Cercopithecidae|Hominidae|Orthoherpesviridae|Phocidae|Pipidae|Tenrecidae	Metazoa|Heunggongvirae	F-env	106	Orthoherpesviridae	10	uncertain	0	0	2	472	GCF_013100865.1	Trachemys scripta
NC_048303.1:107605100-107605375	10	153.3	91.6	182	group 3 member 1 Env polyprotein-like	9	0	group 3 member 1 Env polyprotein-like	92	8	10	95.15	84.2	125	envelope glycoprotein	8	2	0	Arenaviridae|Caviidae|Chinchillidae|Dasyproctidae|Echimyidae|Hominidae|Orthoherpesviridae|Pipidae|Sciuridae	Orthornavirae|Metazoa|Heunggongvirae	envelope protein syncytin-	83	Sciuridae	10	uncertain	0	2	2	301	GCF_013100865.1	Trachemys scripta
NC_048303.1:107625142-107625387	10	97.85	60.4	114	uncharacterized protein	8	0	group V member 2 Env polyprotein-like	63	5	10	50.2	57	64.7	envelope protein syncytin-	8	2	0	Ailuridae|Bovidae|Cricetidae|Filoviridae|Herpestidae|Hominidae|Orthoherpesviridae|Phocidae|Pipidae	Metazoa|Orthornavirae|Heunggongvirae	envelope	61	Pipidae	10	uncertain	0	0	0	52	GCF_013100865.1	Trachemys scripta
NC_048303.1:108371205-108371522	10	113.01	101.3	197	syncytin-1-like	8	1	uncharacterized protein	106	8	10	77.67	95.7	154	envelope protein syncytin-	9	1	0	Ailuridae|Bovidae|Cercopithecidae|Herpestidae|Orthoherpesviridae|Phocidae|Pipidae	Metazoa|Heunggongvirae	F-env	106	Orthoherpesviridae	10	uncertain	0	0	2	388	GCF_013100865.1	Trachemys scripta
NC_048303.1:117132021-117132329	10	96.16	92.1	187	syncytin-1-like	8	1	syncytin-1-like	102	7	10	61.93	91	70.1	envelope protein syncytin-	9	1	0	Bovidae|Cervidae|Giraffidae|Herpestidae|Orthoherpesviridae|Pipidae	Metazoa|Heunggongvirae	F-env	91	Orthoherpesviridae	9	uncertain	0	0	0	45	GCF_013100865.1	Trachemys scripta
NC_048303.1:26160357-26160614	10	99.65	83.9	162	syncytin-1-like	8	1	uncharacterized protein	86	7	10	66.55	69.9	125	envelope protein syncytin-	9	1	0	Ailuridae|Bovidae|Cercopithecidae|Herpestidae|Hominidae|Orthoherpesviridae|Phocidae|Pipidae	Metazoa|Heunggongvirae	F-env	86	Orthoherpesviridae	9	uncertain	0	0	2	471	GCF_013100865.1	Trachemys scripta
NC_048303.1:35895800-35896228	10	150.59	111	190	uncharacterized protein	8	0	group V member 2 Env polyprotein-like	117	6	10	64.16	100.1	77	envelope protein syncytin-	8	2	1	Ailuridae|Bovidae|Cervidae|Giraffidae|Herpestidae|Nandiniidae|Orthoherpesviridae|Phocidae|Pipidae|Retroviridae	Metazoa|Heunggongvirae|Pararnavirae	envelope	96	Pipidae	10	likely-retro	0	0	2	455	GCF_013100865.1	Trachemys scripta
NC_048303.1:51444866-51445141	10	152.6	91.6	181	group 3 member 1 Env polyprotein-like	9	0	group 3 member 1 Env polyprotein-like	92	8	10	93.23	84.2	125	envelope glycoprotein	8	2	0	Arenaviridae|Caviidae|Chinchillidae|Dasyproctidae|Echimyidae|Hominidae|Orthoherpesviridae|Pipidae|Sciuridae	Orthornavirae|Metazoa|Heunggongvirae	envelope protein syncytin-	83	Sciuridae	10	uncertain	0	3	3	539	GCF_013100865.1	Trachemys scripta
NC_048303.1:57227479-57227760	10	90.14	85.2	174	syncytin-1-like	9	0	syncytin-2-like	89	7	10	60.92	82.9	68.6	envelope protein syncytin-	9	1	0	Ailuridae|Bovidae|Cervidae|Herpestidae|Orthoherpesviridae|Phocidae|Sciuridae	Metazoa|Heunggongvirae	F-env	73	Orthoherpesviridae	10	uncertain	0	0	0	57	GCF_013100865.1	Trachemys scripta
NC_048303.1:62554012-62554251	10	82.64	74.5	145	syncytin-1-like	7	1	uncharacterized protein	79	7	10	56.67	64.5	116	envelope protein syncytin-	9	1	0	Ailuridae|Bovidae|Cercopithecidae|Hominidae|Orthoherpesviridae|Pipidae|Sciuridae|Tenrecidae	Metazoa|Heunggongvirae	F-env	79	Orthoherpesviridae	10	uncertain	0	0	0	45	GCF_013100865.1	Trachemys scripta
NC_048303.1:89755104-89755466	10	131.4	118.7	155	uncharacterized protein	10	0	syncytin-B-like	122	7	10	93	120.7	133	envelope protein	2	8	8	Retroviridae|Scincidae	Pararnavirae|Metazoa	envelope protein	111	Scincidae	2	likely-retro	0	0	0	365	GCF_013100865.1	Trachemys scripta
NC_048304.1:124967275-124967556	10	97.34	87.8	181	syncytin-1-like	8	1	syncytin-1-like	93	7	10	61.99	80.5	77	envelope protein syncytin-	9	1	0	Bovidae|Cervidae|Giraffidae|Herpestidae|Orthoherpesviridae|Pipidae	Metazoa|Heunggongvirae	F-env	82	Orthoherpesviridae	9	uncertain	0	0	0	36	GCF_013100865.1	Trachemys scripta
NC_048304.1:44293092-44293229	10	66.93	43.9	92.4	syncytin-1-like	7	1	uncharacterized protein	46	7	10	53.49	37.2	74.7	envelope protein syncytin-	8	2	1	Ailuridae|Bovidae|Herpestidae|Hominidae|Orthoherpesviridae|Phocidae|Pipidae|Retroviridae	Metazoa|Heunggongvirae|Pararnavirae	F-env	46	Orthoherpesviridae	10	likely-retro	0	7	2	347	GCF_013100865.1	Trachemys scripta
NC_048304.1:50311068-50311346	10	102.2	88.9	181	syncytin-1-like	8	1	uncharacterized protein	93	7	10	72.69	74.5	132	envelope protein syncytin-	9	1	0	Ailuridae|Bovidae|Herpestidae|Nandiniidae|Orthoherpesviridae|Phocidae|Pipidae	Metazoa|Heunggongvirae	F-env	93	Orthoherpesviridae	10	uncertain	0	0	0	474	GCF_013100865.1	Trachemys scripta
NC_048304.1:50447666-50447932	10	127.64	85.9	154	uncharacterized protein	8	0	group V member 2 Env polyprotein-like	89	6	10	61.22	74.9	81.6	envelope protein syncytin-	8	2	1	Ailuridae|Bovidae|Herpestidae|Hominidae|Nandiniidae|Orthoherpesviridae|Phocidae|Pipidae|Retroviridae	Metazoa|Heunggongvirae|Pararnavirae	envelope	88	Pipidae	10	likely-retro	0	2	1	432	GCF_013100865.1	Trachemys scripta
NC_048304.1:68019175-68019495	10	143.74	98.7	180	uncharacterized protein	8	0	group V member 2 Env polyprotein-like	107	6	10	61.01	87.7	77.8	envelope protein syncytin-	8	2	1	Ailuridae|Bovidae|Cercopithecidae|Herpestidae|Nandiniidae|Orthoherpesviridae|Phocidae|Pipidae|Retroviridae	Metazoa|Heunggongvirae|Pararnavirae	envelope	87	Pipidae	10	likely-retro	0	1	3	457	GCF_013100865.1	Trachemys scripta
NC_048304.1:71964828-71965103	10	154.2	88.6	184	group 3 member 1 Env polyprotein-like	9	0	group 3 member 1 Env polyprotein-like	92	8	10	94.85	85.5	129	envelope glycoprotein	8	2	0	Arenaviridae|Caviidae|Chinchillidae|Dasyproctidae|Echimyidae|Hominidae|Pipidae|Sciuridae	Orthornavirae|Metazoa	envelope protein syncytin-	83	Sciuridae	10	uncertain	0	1	0	547	GCF_013100865.1	Trachemys scripta
NC_048305.1:13181937-13182200	10	152.7	86.2	179	group 3 member 1 Env polyprotein-like	9	0	group 3 member 1 Env polyprotein-like	88	8	10	95.44	84.6	129	envelope glycoprotein	7	3	0	Arenaviridae|Caviidae|Chinchillidae|Dasyproctidae|Echimyidae|Hominidae|Orthoherpesviridae|Sciuridae	Orthornavirae|Metazoa|Heunggongvirae	envelope protein syncytin-	83	Sciuridae	10	uncertain	0	0	0	550	GCF_013100865.1	Trachemys scripta
NC_048305.1:13259054-13259359	10	88	74	142	syncytin-1-like	8	1	syncytin-1-like	79	7	10	57.37	54.7	81.6	envelope protein syncytin-	9	1	0	Ailuridae|Bovidae|Hominidae|Orthoherpesviridae|Phocidae|Pipidae|Spalacidae	Metazoa|Heunggongvirae	F-env	79	Orthoherpesviridae	10	uncertain	0	4	3	290	GCF_013100865.1	Trachemys scripta
NC_048305.1:22372226-22372657	10	116.14	142.5	291	syncytin-1-like	8	1	syncytin-2-like	144	7	10	68.01	123.8	83.6	envelope protein syncytin-	9	1	0	Ailuridae|Bovidae|Cervidae|Herpestidae|Orthoherpesviridae|Phocidae|Sciuridae	Metazoa|Heunggongvirae	F-env	142	Orthoherpesviridae	10	uncertain	0	1	0	486	GCF_013100865.1	Trachemys scripta
NC_048305.1:39797373-39797639	10	132.78	85.9	162	uncharacterized protein	8	0	group V member 2 Env polyprotein-like	89	6	10	64.43	83	87.8	envelope protein syncytin-	8	2	1	Ailuridae|Bovidae|Herpestidae|Hominidae|Nandiniidae|Orthoherpesviridae|Phocidae|Pipidae|Retroviridae	Metazoa|Heunggongvirae|Pararnavirae	envelope	88	Pipidae	10	likely-retro	0	0	1	455	GCF_013100865.1	Trachemys scripta
NC_048305.1:39841929-39842528	10	159.4	199.6	407	syncytin-1-like	8	1	syncytin-2-like	203	7	10	88.98	192.5	113	envelope protein syncytin-	9	1	0	Ailuridae|Bovidae|Cervidae|Herpestidae|Orthoherpesviridae|Phocidae	Metazoa|Heunggongvirae	F-env	187	Orthoherpesviridae	9	uncertain	0	0	0	484	GCF_013100865.1	Trachemys scripta
NC_048305.1:40410121-40410486	10	112.45	113.5	216	syncytin-1-like	8	1	syncytin-1-like	121	7	10	67.09	101.5	90.5	envelope protein syncytin-	8	2	1	Ailuridae|Herpestidae|Nandiniidae|Orthoherpesviridae|Phocidae|Pipidae|Retroviridae|Spalacidae|Tenrecidae	Metazoa|Heunggongvirae|Pararnavirae	F-env	101	Orthoherpesviridae	10	likely-retro	0	0	0	119	GCF_013100865.1	Trachemys scripta
NC_048305.1:41696944-41697180	10	101.31	76.4	139	uncharacterized protein	9	0	serine/arginine repetitive matrix protein 1 isoform	79	7	10	78.33	77.8	95.9	envelope protein	2	8	8	Retroviridae|Scincidae	Pararnavirae|Metazoa	envelope protein	74	Scincidae	3	likely-retro	0	0	0	324	GCF_013100865.1	Trachemys scripta
NC_048305.1:46861396-46861686	10	88.72	90.2	172	uncharacterized protein	8	1	syncytin-1-like	96	7	10	59.04	83	75.1	envelope protein syncytin-	9	1	0	Ailuridae|Cercopithecidae|Cervidae|Giraffidae|Herpestidae|Hominidae|Orthoherpesviridae|Phocidae|Pipidae|Tenrecidae	Metazoa|Heunggongvirae	F-env	82	Orthoherpesviridae	10	uncertain	0	0	0	102	GCF_013100865.1	Trachemys scripta
NC_048305.1:64380576-64380893	10	107.99	99.7	192	syncytin-1-like	6	1	uncharacterized protein	105	7	10	77.17	95.5	147	envelope protein syncytin-	9	1	0	Ailuridae|Bovidae|Herpestidae|Orthoherpesviridae|Phocidae|Pipidae	Metazoa|Heunggongvirae	F-env	105	Orthoherpesviridae	9	uncertain	0	3	1	469	GCF_013100865.1	Trachemys scripta
NC_048306.1:23675160-23675417	10	96.77	83	156	syncytin-1-like	7	1	uncharacterized protein	86	7	10	64.96	66.6	120	envelope protein syncytin-	9	1	0	Ailuridae|Bovidae|Cercopithecidae|Herpestidae|Hominidae|Orthoherpesviridae|Phocidae|Pipidae	Metazoa|Heunggongvirae	F-env	86	Orthoherpesviridae	9	uncertain	0	1	0	473	GCF_013100865.1	Trachemys scripta
NC_048306.1:42451763-42452128	10	156	111	195	uncharacterized protein	8	0	group V member 2 Env polyprotein-like	117	6	10	66.01	93.9	92	envelope protein syncytin-	9	1	0	Ailuridae|Bovidae|Cervidae|Herpestidae|Nandiniidae|Orthoherpesviridae|Phocidae|Pipidae	Metazoa|Heunggongvirae	envelope	125	Pipidae	10	uncertain	0	0	0	107	GCF_013100865.1	Trachemys scripta
NC_048306.1:43165064-43166062	10	173.5	209.2	593	syncytin-1-like	8	1	syncytin-2-like	294	6	10	80.33	172.6	110	envelope protein syncytin-	9	1	0	Ailuridae|Bovidae|Cervidae|Orthoherpesviridae|Phocidae|Pipidae|Sciuridae	Metazoa|Heunggongvirae	F-env	168	Orthoherpesviridae	10	uncertain	0	0	2	485	GCF_013100865.1	Trachemys scripta
NC_048306.1:43429641-43429772	10	75.67	44.4	86.3	uncharacterized protein	8	0	group V member 2 Env polyprotein-like	44	6	10	52.39	37	59.3	envelope protein syncytin-	7	3	2	Ailuridae|Cercopithecidae|Herpestidae|Hominidae|Nandiniidae|Orthoherpesviridae|Phocidae|Pipidae|Retroviridae	Metazoa|Heunggongvirae|Pararnavirae	envelope	44	Pipidae	10	likely-retro	0	0	0	228	GCF_013100865.1	Trachemys scripta
NC_048306.1:46612175-46612312	10	77.99	45.3	89.7	uncharacterized protein	8	0	group PABLB member 1 Env polyprotein-like	46	6	10	51	37.3	60.5	envelope protein syncytin-	8	2	1	Ailuridae|Bovidae|Felidae|Hominidae|Orthoherpesviridae|Phocidae|Pipidae|Retroviridae	Metazoa|Heunggongvirae|Pararnavirae	envelope	45	Pipidae	10	likely-retro	0	0	0	146	GCF_013100865.1	Trachemys scripta
NC_048306.1:47510129-47510437	10	141.45	97.3	171	uncharacterized protein	8	0	group V member 2 Env polyprotein-like	99	6	10	66.28	89.6	90.5	envelope protein syncytin-	9	1	0	Ailuridae|Bovidae|Cervidae|Herpestidae|Nandiniidae|Orthoherpesviridae|Phocidae|Pipidae	Metazoa|Heunggongvirae	envelope	100	Pipidae	10	uncertain	0	0	0	73	GCF_013100865.1	Trachemys scripta
NC_048306.1:47868512-47868946	10	183.1	131.7	227	uncharacterized protein	8	0	group PABLB member 1 Env polyprotein-like	144	6	10	73.17	119.1	103	envelope protein syncytin-	8	2	1	Ailuridae|Bovidae|Cervidae|Danionidae|Herpestidae|Nandiniidae|Orthoherpesviridae|Phocidae|Pipidae|Retroviridae	Metazoa|Heunggongvirae|Pararnavirae	envelope	120	Pipidae	10	likely-retro	0	1	0	397	GCF_013100865.1	Trachemys scripta
NC_048306.1:58651621-58652118	10	191.44	149.5	267	uncharacterized protein	8	0	group V member 2 Env polyprotein-like	166	6	10	66.91	120.9	94.4	envelope protein syncytin-	9	1	0	Ailuridae|Bovidae|Herpestidae|Nandiniidae|Orthoherpesviridae|Phocidae|Pipidae|Scincidae	Metazoa|Heunggongvirae	envelope	121	Pipidae	9	uncertain	0	2	1	459	GCF_013100865.1	Trachemys scripta
NC_048306.1:62982891-62983211	10	141.33	96.8	176	uncharacterized protein	8	0	group PABLB member 1 Env polyprotein-like	94	6	10	60.8	86.8	76.6	envelope protein syncytin-	8	2	1	Ailuridae|Bovidae|Cervidae|Herpestidae|Nandiniidae|Orthoherpesviridae|Phocidae|Pipidae|Retroviridae	Metazoa|Heunggongvirae|Pararnavirae	envelope	87	Pipidae	9	likely-retro	0	0	0	173	GCF_013100865.1	Trachemys scripta
NC_048306.1:71196950-71197258	10	153.94	98.6	185	uncharacterized protein	8	0	group PABLB member 1 Env polyprotein	103	6	10	70.02	90.8	94.4	envelope protein syncytin-	9	1	0	Ailuridae|Bovidae|Cervidae|Herpestidae|Nandiniidae|Orthoherpesviridae|Phocidae|Pipidae	Metazoa|Heunggongvirae	envelope	101	Pipidae	10	uncertain	0	0	0	328	GCF_013100865.1	Trachemys scripta
NC_048307.1:20431508-20431972	10	197.9	136.6	247	uncharacterized protein	8	0	group PABLB member 1 Env polyprotein-like	140	6	10	69.49	112.6	103	envelope protein syncytin-	8	2	1	Ailuridae|Bovidae|Cervidae|Herpestidae|Nandiniidae|Orthoherpesviridae|Phocidae|Pipidae|Retroviridae	Metazoa|Heunggongvirae|Pararnavirae	envelope	120	Pipidae	10	likely-retro	0	1	0	399	GCF_013100865.1	Trachemys scripta
NC_048307.1:38374904-38375410	10	123.42	148.4	327	syncytin-1-like	9	0	syncytin-2-like	169	7	10	69.78	112.1	80.9	envelope protein syncytin-	9	1	0	Ailuridae|Bovidae|Cervidae|Herpestidae|Nandiniidae|Orthoherpesviridae|Phocidae|Sciuridae	Metazoa|Heunggongvirae	F-env	125	Orthoherpesviridae	10	uncertain	0	1	0	478	GCF_013100865.1	Trachemys scripta
NC_048307.1:40255625-40255933	10	143.04	98.1	172	uncharacterized protein	8	0	group V member 2 Env polyprotein-like	99	6	10	71.55	90.2	97.4	envelope protein syncytin-	9	1	0	Ailuridae|Bovidae|Cervidae|Herpestidae|Nandiniidae|Orthoherpesviridae|Phocidae|Pipidae	Metazoa|Heunggongvirae	envelope	100	Pipidae	10	uncertain	0	0	0	66	GCF_013100865.1	Trachemys scripta
NC_048307.1:45634201-45634518	10	105.29	104.8	192	syncytin-1-like	7	1	uncharacterized protein	106	7	10	70.46	88.1	146	envelope protein syncytin-	9	1	0	Ailuridae|Bovidae|Canidae|Cercopithecidae|Hominidae|Orthoherpesviridae|Phocidae|Pipidae|Tenrecidae	Metazoa|Heunggongvirae	F-env	106	Orthoherpesviridae	10	uncertain	0	0	1	472	GCF_013100865.1	Trachemys scripta
NC_048307.1:45837464-45837823	10	167.9	116.8	208	uncharacterized protein	8	0	group V member 2 Env polyprotein-like	120	6	10	67.13	100.8	94	envelope protein syncytin-	8	2	1	Ailuridae|Bovidae|Cervidae|Herpestidae|Nandiniidae|Orthoherpesviridae|Phocidae|Pipidae|Retroviridae	Metazoa|Heunggongvirae|Pararnavirae	envelope	119	Pipidae	10	likely-retro	0	2	1	458	GCF_013100865.1	Trachemys scripta
NC_048307.1:56364362-56365360	10	196.7	263	695	syncytin-1-like	8	1	syncytin-2-like	333	7	10	95.2	224.8	121	envelope protein syncytin-	9	1	0	Ailuridae|Bovidae|Cervidae|Herpestidae|Orthoherpesviridae|Phocidae|Pipidae	Metazoa|Heunggongvirae	F-env	297	Orthoherpesviridae	10	uncertain	0	0	0	491	GCF_013100865.1	Trachemys scripta
NC_048307.1:58329630-58329872	10	87.11	77.6	143	syncytin-1-like	7	1	uncharacterized protein	81	7	10	62.33	63.4	108	envelope protein syncytin-	9	1	0	Ailuridae|Bovidae|Cercopithecidae|Herpestidae|Hominidae|Orthoherpesviridae|Phocidae|Pipidae	Metazoa|Heunggongvirae	F-env	81	Orthoherpesviridae	10	uncertain	0	3	4	344	GCF_013100865.1	Trachemys scripta
NC_048307.1:63904594-63904803	10	79.35	59.4	108	syncytin-1-like	7	1	uncharacterized protein	60	6	10	56.45	50.6	92	envelope protein syncytin-	9	1	0	Ailuridae|Bovidae|Cercopithecidae|Hominidae|Orthoherpesviridae|Phocidae|Pipidae	Metazoa|Heunggongvirae	F-env	60	Orthoherpesviridae	9	uncertain	0	0	0	50	GCF_013100865.1	Trachemys scripta
NC_048308.1:11883793-11884137	10	109.1	108.2	207	syncytin-1-like	8	1	uncharacterized protein	115	7	10	70.75	89.2	154	envelope protein syncytin-	9	1	0	Ailuridae|Bovidae|Herpestidae|Orthoherpesviridae|Phocidae|Pipidae|Sciuridae	Metazoa|Heunggongvirae	F-env	115	Orthoherpesviridae	10	uncertain	0	1	1	472	GCF_013100865.1	Trachemys scripta
NC_048308.1:19066260-19066538	10	98.92	89	179	syncytin-1-like	8	1	uncharacterized protein	93	8	10	66.69	75.2	127	envelope protein syncytin-	9	1	0	Ailuridae|Bovidae|Cercopithecidae|Herpestidae|Hominidae|Nandiniidae|Orthoherpesviridae|Phocidae|Pipidae	Metazoa|Heunggongvirae	F-env	93	Orthoherpesviridae	10	uncertain	0	0	0	474	GCF_013100865.1	Trachemys scripta
NC_048308.1:50326330-50326533	10	82.24	66	127	syncytin-1-like	7	1	uncharacterized protein	68	7	10	60.19	57.9	94.4	envelope protein syncytin-	9	1	0	Ailuridae|Bovidae|Cercopithecidae|Herpestidae|Hominidae|Orthoherpesviridae|Phocidae|Pipidae	Metazoa|Heunggongvirae	F-env	68	Orthoherpesviridae	10	uncertain	0	3	1	315	GCF_013100865.1	Trachemys scripta
NC_048309.1:31909424-31909669	10	112.34	77.6	138	uncharacterized protein	8	0	group V member 2 Env polyprotein-like	80	6	10	54.72	61.8	71.2	envelope protein syncytin-	8	2	1	Ailuridae|Bovidae|Herpestidae|Nandiniidae|Orthoherpesviridae|Phocidae|Pipidae|Retroviridae	Metazoa|Heunggongvirae|Pararnavirae	envelope	80	Pipidae	10	likely-retro	0	0	0	38	GCF_013100865.1	Trachemys scripta
NC_048309.1:32384371-32384619	10	80.6	57.9	128	syncytin-1-like	8	1	uncharacterized protein	62	7	10	58.99	43.5	96.3	envelope protein syncytin-	8	2	1	Ailuridae|Bovidae|Herpestidae|Hominidae|Orthoherpesviridae|Phocidae|Pipidae|Retroviridae	Metazoa|Heunggongvirae|Pararnavirae	F-env	64	Orthoherpesviridae	10	likely-retro	0	0	0	45	GCF_013100865.1	Trachemys scripta
NC_048309.1:32747276-32747599	10	107.71	105.9	193	syncytin-1-like	8	1	uncharacterized protein	107	7	10	73.15	96	145	envelope protein syncytin-	9	1	0	Ailuridae|Bovidae|Herpestidae|Orthoherpesviridae|Phocidae|Pipidae	Metazoa|Heunggongvirae	F-env	107	Orthoherpesviridae	9	uncertain	0	0	0	470	GCF_013100865.1	Trachemys scripta
NC_048309.1:35173413-35173727	10	140	94.1	172	uncharacterized protein	8	0	group PABLB member 1 Env polyprotein-like	92	6	10	60.54	84.7	77	envelope protein syncytin-	8	2	1	Ailuridae|Bovidae|Cervidae|Giraffidae|Orthoherpesviridae|Phocidae|Pipidae|Retroviridae	Metazoa|Heunggongvirae|Pararnavirae	envelope	87	Pipidae	10	likely-retro	0	0	0	115	GCF_013100865.1	Trachemys scripta
NC_048309.1:35590492-35590773	10	102.58	89	173	syncytin-1-like	7	1	uncharacterized protein	94	7	10	67.83	79.1	131	envelope protein syncytin-	9	1	0	Ailuridae|Bovidae|Cercopithecidae|Herpestidae|Hominidae|Orthoherpesviridae|Phocidae|Pipidae|Tenrecidae	Metazoa|Heunggongvirae	F-env	94	Orthoherpesviridae	10	uncertain	0	0	1	473	GCF_013100865.1	Trachemys scripta
NC_048309.1:35796814-35797110	10	97.96	94.7	174	syncytin-1-like	7	1	uncharacterized protein	99	6	10	65.42	71.8	129	envelope protein syncytin-	9	1	0	Ailuridae|Bovidae|Cercopithecidae|Herpestidae|Hominidae|Orthoherpesviridae|Phocidae|Pipidae|Sciuridae	Metazoa|Heunggongvirae	F-env	99	Orthoherpesviridae	10	uncertain	1	1	0	478	GCF_013100865.1	Trachemys scripta
NC_048309.1:35964284-35964622	10	74.17	71.3	87.4	protein	10	0	group V member 2 Env polyprotein precursor	68	9	6	51.2167	63.5	55.5	envelope glycoprotein	6	0	0	Cebidae|Cercopithecidae|Hominidae|Tenrecidae	Metazoa	envelope glycoprotein	59	Cebidae	6	uncertain	0	0	0	79	GCF_013100865.1	Trachemys scripta
NC_048309.1:36026335-36026943	10	164.7	193.1	419	syncytin-1-like	8	1	syncytin-2-like	203	7	10	91.55	194.7	119	envelope protein syncytin-	9	1	0	Ailuridae|Bovidae|Cervidae|Herpestidae|Orthoherpesviridae|Phocidae|Pipidae	Metazoa|Heunggongvirae	F-env	188	Orthoherpesviridae	10	uncertain	0	1	0	486	GCF_013100865.1	Trachemys scripta
NC_048309.1:36502911-36503270	10	116.11	115.5	213	uncharacterized protein	6	1	uncharacterized protein	115	7	10	78.08	96.1	173	envelope protein syncytin-	9	1	0	Ailuridae|Bovidae|Hominidae|Orthoherpesviridae|Phocidae|Pipidae	Metazoa|Heunggongvirae	F-env	117	Orthoherpesviridae	9	uncertain	0	1	2	444	GCF_013100865.1	Trachemys scripta
NC_048309.1:36830543-36830884	10	99.54	105.2	113	syncytin-B-like	10	0	syncytin-B-like	114	7	10	67.49	95.8	78.6	envelope protein syncytin-	10	0	0	Cebidae|Cercopithecidae|Hominidae|Pipidae|Tenrecidae	Metazoa	envelope glycoprotein	92	Cebidae	10	uncertain	0	0	1	234	GCF_013100865.1	Trachemys scripta
NC_048309.1:37118957-37119565	10	160.5	204.4	413	syncytin-1-like	8	1	syncytin-2-like	203	7	10	87.55	198.9	114	envelope protein syncytin-	9	1	0	Ailuridae|Bovidae|Caviidae|Cervidae|Herpestidae|Orthoherpesviridae|Phocidae	Metazoa|Heunggongvirae	F-env	188	Orthoherpesviridae	10	uncertain	0	0	0	487	GCF_013100865.1	Trachemys scripta
NC_048309.1:38798058-38799056	10	192	260.1	682	syncytin-1-like	8	1	syncytin-2-like	333	7	10	89.37	225	117	envelope protein syncytin-	9	1	0	Ailuridae|Bovidae|Cervidae|Herpestidae|Orthoherpesviridae|Phocidae|Pipidae	Metazoa|Heunggongvirae	F-env	297	Orthoherpesviridae	10	uncertain	0	0	0	487	GCF_013100865.1	Trachemys scripta
NC_048310.1:37457240-37457509	10	102.52	87.4	173	syncytin-1-like	8	1	uncharacterized protein	90	7	10	69.79	73.8	130	envelope protein syncytin-	9	1	0	Ailuridae|Cercopithecidae|Hominidae|Orthoherpesviridae|Phocidae|Pipidae|Tenrecidae	Metazoa|Heunggongvirae	F-env	90	Orthoherpesviridae	9	uncertain	0	2	0	472	GCF_013100865.1	Trachemys scripta
NC_048310.1:43479750-43480016	10	137.63	85.9	167	uncharacterized protein	8	0	group V member 2 Env polyprotein-like	89	6	10	67.14	79.3	91.3	envelope protein syncytin-	8	2	1	Ailuridae|Bovidae|Herpestidae|Nandiniidae|Orthoherpesviridae|Phocidae|Pipidae|Retroviridae	Metazoa|Heunggongvirae|Pararnavirae	envelope	88	Pipidae	10	likely-retro	0	0	2	457	GCF_013100865.1	Trachemys scripta
NC_048311.1:3391439-3391942	10	128.65	153	337	syncytin-1-like	9	0	syncytin-2-like	168	7	10	71.64	136	87.4	envelope protein syncytin-	9	1	0	Ailuridae|Bovidae|Cervidae|Herpestidae|Nandiniidae|Orthoherpesviridae|Sciuridae	Metazoa|Heunggongvirae	F-env	149	Orthoherpesviridae	10	uncertain	0	1	1	485	GCF_013100865.1	Trachemys scripta
NC_048311.1:36544783-36545091	10	111.78	97.1	194	syncytin-1-like	7	1	uncharacterized protein	103	7	10	73.56	86.4	148	envelope protein syncytin-	9	1	0	Ailuridae|Bovidae|Cercopithecidae|Hominidae|Orthoherpesviridae|Phocidae|Pipidae|Sciuridae	Metazoa|Heunggongvirae	F-env	103	Orthoherpesviridae	9	uncertain	0	0	1	473	GCF_013100865.1	Trachemys scripta
NC_048311.1:37172444-37172686	10	92.35	77	145	uncharacterized protein	8	1	uncharacterized protein	81	9	10	68.99	63.2	111	envelope protein syncytin-	8	2	1	Ailuridae|Bovidae|Cercopithecidae|Herpestidae|Hominidae|Orthoherpesviridae|Phocidae|Pipidae|Retroviridae	Metazoa|Heunggongvirae|Pararnavirae	F-env	81	Orthoherpesviridae	10	likely-retro	1	1	1	324	GCF_013100865.1	Trachemys scripta
NC_048311.1:37356955-37357563	10	161.6	203	408	uncharacterized protein	8	1	syncytin-2-like	203	7	10	92.76	194.7	117	envelope protein syncytin-	9	1	0	Ailuridae|Bovidae|Cervidae|Herpestidae|Orthoherpesviridae|Phocidae|Pipidae	Metazoa|Heunggongvirae	F-env	188	Orthoherpesviridae	10	uncertain	0	0	0	487	GCF_013100865.1	Trachemys scripta
NC_048311.1:3762447-3762857	10	186.3	127.3	229	uncharacterized protein	8	0	group PABLB member 1 Env polyprotein-like	124	6	10	73.4	115.2	107	envelope protein syncytin-	9	1	0	Ailuridae|Bovidae|Cervidae|Herpestidae|Nandiniidae|Orthoherpesviridae|Phocidae|Pipidae	Metazoa|Heunggongvirae	envelope	120	Pipidae	10	uncertain	0	1	0	399	GCF_013100865.1	Trachemys scripta
NC_048311.1:37683401-37683703	10	148.97	96.1	180	uncharacterized protein	8	0	group PABLB member 1 Env polyprotein-like	101	6	10	67.34	87.7	96.7	envelope protein syncytin-	9	1	0	Ailuridae|Bovidae|Cervidae|Herpestidae|Nandiniidae|Orthoherpesviridae|Phocidae|Pipidae	Metazoa|Heunggongvirae	envelope	99	Pipidae	9	uncertain	0	2	0	401	GCF_013100865.1	Trachemys scripta
NC_048311.1:38577563-38577826	10	147.7	86	173	group 3 member 1 Env polyprotein-like	9	0	group 3 member 1 Env polyprotein-like	88	8	10	93.86	82.6	125	envelope glycoprotein	7	3	0	Arenaviridae|Caviidae|Chinchillidae|Dasyproctidae|Echimyidae|Hominidae|Orthoherpesviridae|Sciuridae	Orthornavirae|Metazoa|Heunggongvirae	envelope protein syncytin-	83	Sciuridae	10	uncertain	0	0	3	547	GCF_013100865.1	Trachemys scripta
NC_048311.1:39188275-39188529	10	89.58	75.9	149	syncytin-1-like	8	1	syncytin-1-like	85	7	10	57.34	55.7	80.5	envelope protein syncytin-	9	1	0	Ailuridae|Bovidae|Cercopithecidae|Herpestidae|Orthoherpesviridae|Phocidae|Pipidae	Metazoa|Heunggongvirae	F-env	73	Orthoherpesviridae	10	uncertain	0	1	1	303	GCF_013100865.1	Trachemys scripta
NC_048311.1:39279585-39279974	10	112.82	117.4	235	syncytin-1-like	8	1	syncytin-1-like	130	7	10	64.54	107.1	99	envelope protein syncytin-	9	1	0	Ailuridae|Cercopithecidae|Herpestidae|Orthoherpesviridae|Phocidae|Pipidae|Sciuridae|Tenrecidae	Metazoa|Heunggongvirae	F-env	130	Orthoherpesviridae	10	uncertain	0	1	0	304	GCF_013100865.1	Trachemys scripta
NC_048311.1:4914888-4915181	10	107.42	94.2	183	syncytin-1-like	7	1	uncharacterized protein	98	7	10	72.02	79.8	144	envelope protein syncytin-	9	1	0	Ailuridae|Bovidae|Hominidae|Orthoherpesviridae|Phocidae|Pipidae|Sciuridae|Tenrecidae	Metazoa|Heunggongvirae	F-env	98	Orthoherpesviridae	9	uncertain	0	0	4	470	GCF_013100865.1	Trachemys scripta
NC_048311.1:5676071-5676379	10	150.54	97.8	182	uncharacterized protein	8	0	group V member 2 Env polyprotein-like	100	6	10	68.83	85.6	94.4	envelope protein syncytin-	8	2	1	Ailuridae|Bovidae|Cervidae|Herpestidae|Nandiniidae|Orthoherpesviridae|Phocidae|Pipidae|Retroviridae	Metazoa|Heunggongvirae|Pararnavirae	envelope	100	Pipidae	10	likely-retro	0	0	0	52	GCF_013100865.1	Trachemys scripta
NC_048311.1:8138724-8139311	10	156.9	190.5	388	uncharacterized protein	8	1	syncytin-2-like	203	7	10	89.41	199.1	120	envelope protein syncytin-	9	1	0	Ailuridae|Bovidae|Caviidae|Herpestidae|Orthoherpesviridae|Phocidae|Pipidae	Metazoa|Heunggongvirae	F-env	190	Orthoherpesviridae	10	uncertain	0	0	0	480	GCF_013100865.1	Trachemys scripta
NC_048311.1:8212563-8212880	10	111.1	103.6	201	syncytin-1-like	8	1	uncharacterized protein	106	8	10	74.34	87.9	149	envelope protein syncytin-	9	1	0	Ailuridae|Bovidae|Herpestidae|Hominidae|Orthoherpesviridae|Phocidae|Pipidae	Metazoa|Heunggongvirae	F-env	106	Orthoherpesviridae	10	uncertain	0	0	2	472	GCF_013100865.1	Trachemys scripta
NC_048311.1:8324627-8324992	10	112.61	111.1	241	syncytin-1-like	8	1	syncytin-1-like	122	7	10	68.74	98.1	94	envelope protein syncytin-	8	2	1	Ailuridae|Bovidae|Herpestidae|Nandiniidae|Orthoherpesviridae|Phocidae|Pipidae|Retroviridae	Metazoa|Heunggongvirae|Pararnavirae	F-env	101	Orthoherpesviridae	10	likely-retro	0	0	0	225	GCF_013100865.1	Trachemys scripta
NC_048312.1:26736408-26736539	10	76.98	44.4	89.4	uncharacterized protein	8	0	group V member 2 Env polyprotein-like	44	6	10	53.61	37	60.8	envelope protein syncytin-	7	3	2	Ailuridae|Cercopithecidae|Herpestidae|Hominidae|Nandiniidae|Orthoherpesviridae|Phocidae|Pipidae|Retroviridae	Metazoa|Heunggongvirae|Pararnavirae	envelope	44	Pipidae	10	likely-retro	0	0	0	78	GCF_013100865.1	Trachemys scripta
NC_048312.1:31596173-31596532	10	109.49	110.2	200	uncharacterized protein	7	1	uncharacterized protein	115	7	10	76.21	97.5	164	envelope protein syncytin-	9	1	0	Ailuridae|Bovidae|Giraffidae|Orthoherpesviridae|Phocidae|Pipidae	Metazoa|Heunggongvirae	F-env	117	Orthoherpesviridae	9	uncertain	1	0	0	411	GCF_013100865.1	Trachemys scripta
NC_048313.1:21517173-21517520	10	160.73	112.9	199	uncharacterized protein	8	0	group V member 2 Env polyprotein-like	113	6	10	69.17	91.7	91.3	envelope protein syncytin-	9	1	0	Ailuridae|Bovidae|Cervidae|Herpestidae|Nandiniidae|Orthoherpesviridae|Phocidae|Pipidae	Metazoa|Heunggongvirae	envelope	107	Pipidae	10	uncertain	0	1	2	249	GCF_013100865.1	Trachemys scripta
NC_048313.1:23545316-23545579	10	148.6	86.2	174	group 3 member 1 Env polyprotein-like	9	0	group 3 member 1 Env polyprotein-like	88	8	10	93.47	82.9	124	envelope glycoprotein	8	2	0	Arenaviridae|Caviidae|Chinchillidae|Dasyproctidae|Echimyidae|Hominidae|Orthoherpesviridae|Pipidae|Sciuridae	Orthornavirae|Metazoa|Heunggongvirae	envelope protein syncytin-	83	Sciuridae	10	uncertain	0	0	0	550	GCF_013100865.1	Trachemys scripta
NC_048313.1:23551733-23551996	10	152.7	86.2	179	group 3 member 1 Env polyprotein-like	9	0	group 3 member 1 Env polyprotein-like	88	8	10	95.44	84.6	129	envelope glycoprotein	7	3	0	Arenaviridae|Caviidae|Chinchillidae|Dasyproctidae|Echimyidae|Hominidae|Orthoherpesviridae|Sciuridae	Orthornavirae|Metazoa|Heunggongvirae	envelope protein syncytin-	83	Sciuridae	10	uncertain	0	0	0	550	GCF_013100865.1	Trachemys scripta
NC_048313.1:24543040-24543648	10	163.1	198.9	415	syncytin-1-like	8	1	syncytin-2-like	203	7	10	91.59	197.9	119	envelope protein syncytin-	9	1	0	Ailuridae|Bovidae|Cervidae|Herpestidae|Orthoherpesviridae|Phocidae|Sciuridae	Metazoa|Heunggongvirae	F-env	188	Orthoherpesviridae	10	uncertain	0	0	0	487	GCF_013100865.1	Trachemys scripta
NC_048313.1:280266-280547	10	97.06	83.9	184	syncytin-1-like	8	1	syncytin-1-like	93	6	10	61.58	74.5	75.9	envelope protein syncytin-	9	1	0	Ailuridae|Bovidae|Cervidae|Giraffidae|Herpestidae|Orthoherpesviridae|Pipidae	Metazoa|Heunggongvirae	F-env	80	Orthoherpesviridae	10	uncertain	0	0	0	100	GCF_013100865.1	Trachemys scripta
NC_048314.1:4217601-4217867	10	133.25	85.9	161	uncharacterized protein	8	0	group V member 2 Env polyprotein-like	89	6	10	63.43	83.6	85.5	envelope protein syncytin-	8	2	1	Ailuridae|Bovidae|Herpestidae|Nandiniidae|Orthoherpesviridae|Phocidae|Pipidae|Retroviridae	Metazoa|Heunggongvirae|Pararnavirae	envelope	88	Pipidae	10	likely-retro	0	2	0	458	GCF_013100865.1	Trachemys scripta
NC_048314.1:5889055-5889342	10	104.57	88.6	169	syncytin-1-like	7	1	uncharacterized protein	96	7	10	71.83	78.8	136	envelope protein syncytin-	9	1	0	Ailuridae|Bovidae|Cebidae|Cercopithecidae|Hominidae|Orthoherpesviridae|Phocidae|Pipidae|Tenrecidae	Metazoa|Heunggongvirae	F-env	96	Orthoherpesviridae	10	uncertain	0	2	3	466	GCF_013100865.1	Trachemys scripta
NC_048314.1:6269030-6269395	10	174.64	120.2	214	uncharacterized protein	8	0	group V member 2 Env polyprotein-like	121	6	10	68.08	98.9	97.4	envelope protein syncytin-	8	2	1	Ailuridae|Bovidae|Cervidae|Herpestidae|Nandiniidae|Orthoherpesviridae|Phocidae|Pipidae|Retroviridae	Metazoa|Heunggongvirae|Pararnavirae	envelope	121	Pipidae	10	likely-retro	0	0	0	212	GCF_013100865.1	Trachemys scripta
NC_048314.1:907595-907945	10	99.26	115.8	192	uncharacterized protein	8	1	syncytin-1-like	117	7	10	62.39	110.5	77.4	virion spike glycoprotein precursor	4	6	0	Ailuridae|Filoviridae|Herpestidae|Orthoherpesviridae|Phocidae|Pipidae	Metazoa|Orthornavirae|Heunggongvirae	F-env	98	Orthoherpesviridae	6	uncertain	0	3	1	299	GCF_013100865.1	Trachemys scripta
NC_048315.1:3952664-3952927	10	149.3	86.2	175	group 3 member 1 Env polyprotein-like	9	0	group 3 member 1 Env polyprotein-like	88	8	10	94.28	82.7	125	envelope glycoprotein	7	3	0	Arenaviridae|Caviidae|Chinchillidae|Dasyproctidae|Echimyidae|Hominidae|Orthoherpesviridae|Sciuridae	Orthornavirae|Metazoa|Heunggongvirae	envelope protein syncytin-	83	Sciuridae	10	uncertain	0	0	1	549	GCF_013100865.1	Trachemys scripta
NC_048316.1:22179587-22179886	10	94.08	78.4	152	syncytin-1-like	7	1	uncharacterized protein	81	7	10	66.31	65.3	111	envelope protein syncytin-	9	1	0	Ailuridae|Bovidae|Cercopithecidae|Herpestidae|Hominidae|Orthoherpesviridae|Phocidae|Pipidae	Metazoa|Heunggongvirae	F-env	81	Orthoherpesviridae	10	uncertain	0	0	0	67	GCF_013100865.1	Trachemys scripta
NC_048317.1:2366448-2366807	10	92.44	86.5	177	syncytin-1-like	8	1	syncytin-2-like	89	7	10	61.38	76	72.4	envelope protein syncytin-	9	1	0	Ailuridae|Bovidae|Cervidae|Herpestidae|Orthoherpesviridae|Phocidae|Sciuridae	Metazoa|Heunggongvirae	F-env	73	Orthoherpesviridae	10	uncertain	0	0	0	57	GCF_013100865.1	Trachemys scripta
NC_048321.1:11914777-11915034	10	97.05	83	156	syncytin-1-like	7	1	uncharacterized protein	86	7	10	65.38	71.4	122	envelope protein syncytin-	9	1	0	Ailuridae|Bovidae|Herpestidae|Hominidae|Orthoherpesviridae|Phocidae|Pipidae	Metazoa|Heunggongvirae	F-env	86	Orthoherpesviridae	9	uncertain	1	3	4	469	GCF_013100865.1	Trachemys scripta
NC_048321.1:1929503-1929820	10	115.41	104.2	209	syncytin-1-like	7	1	uncharacterized protein	106	7	10	77.16	85.7	157	envelope protein syncytin-	9	1	0	Ailuridae|Bovidae|Cercopithecidae|Herpestidae|Hominidae|Orthoherpesviridae|Phocidae|Pipidae	Metazoa|Heunggongvirae	F-env	106	Orthoherpesviridae	10	uncertain	0	0	0	474	GCF_013100865.1	Trachemys scripta
NC_048321.1:2431037-2431300	10	87.38	84.4	95.5	protein	10	0	endogenous retroviral envelope protein HEMO-like	88	10	10	69.1	82	79	envelope glycoprotein	6	4	4	Cebidae|Cercopithecidae|Didelphidae|Hominidae|Retroviridae	Metazoa|Pararnavirae	envelope protein pan-Mars-	87	Didelphidae	10	likely-retro	1	0	0	180	GCF_013100865.1	Trachemys scripta
NC_048322.1:3615966-3616277	10	97.02	90.2	163	syncytin-1-like	7	1	uncharacterized protein	94	7	10	64.7	77.7	124	envelope protein syncytin-	9	1	0	Ailuridae|Bovidae|Cercopithecidae|Herpestidae|Hominidae|Orthoherpesviridae|Phocidae|Pipidae|Tenrecidae	Metazoa|Heunggongvirae	F-env	94	Orthoherpesviridae	10	uncertain	0	0	0	54	GCF_013100865.1	Trachemys scripta
NC_049222.1:109923119-109923274	4	54.6	52.75	67	uncharacterized protein isoform	3	1	uncharacterized protein isoform	53	4	2	48.9	53	52.4	N	0	2	0	Bornaviridae	Orthornavirae	N	53	Bornaviridae	2	likely-eve	0	0	0	52	GCF_011100685.1	Canis lupus
NC_049224.1:84438095-84438382	10	120.3	93.7	162	group PABLB member 1 Env polyprotein-like	8	0	envelope protein syncytin-	96	7	10	124.96	94.9	177	envelope protein syncytin-	10	0	0	Ailuridae|Bovidae|Cervidae|Giraffidae|Herpestidae|Nandiniidae|Phocidae	Metazoa	envelope protein syncytin-	96	Phocidae	10	uncertain	0	0	0	473	GCF_011100685.1	Canis lupus
NC_049226.1:30319541-30319693											4	43.425	51	44.7	putative replication-associated protein	0	4	0	Circoviridae	Shotokuvirae	rep	53	Circoviridae	3	likely-eve	0	1	1	83	GCF_011100685.1	Canis lupus
NC_049226.1:77795211-77795597	4	71.45	132	75.9	uncharacterized protein isoform	3	1	N	133	4	2	75.9	133	75.9	N	0	2	0	Bornaviridae	Orthornavirae	N	133	Bornaviridae	2	likely-eve	0	1	0	148	GCF_011100685.1	Canis lupus
NC_049229.1:17003106-17003351	10	116.6	69.1	124	syncytin-1-like	10	0	unnamed protein product	68	8	10	85.86	73.1	120	envelope glycoprotein syncytin-B	9	1	1	Cricetidae|Hominidae|Hyaenidae|Muridae|Retroviridae|Spalacidae	Metazoa|Pararnavirae	envelope protein	70	Hyaenidae	9	likely-retro	0	0	0	27	GCF_011100685.1	Canis lupus
NC_049241.1:8304488-8304853	2	56.4	122	58.9	hypothetical protein _10278	1	1	N	122	2	2	57.75	122	58.9	N	0	2	0	Bornaviridae	Orthornavirae	N	122	Bornaviridae	2	likely-eve	0	3	0	166	GCF_011100685.1	Canis lupus
NC_049243.1:61548266-61548547	10	61.24	93	65.5	replication-associated protein	0	9	MAG: replication associated protein	98	9	10	64.58	98.5	67.4	replication-associated protein	0	10	0	Circoviridae	Shotokuvirae	replication-associated protein	99	Circoviridae	9	likely-eve	0	0	0	94	GCF_011100685.1	Canis lupus
NC_049243.1:61549008-61549205	10	78.85	62.3	86.7	replication-associated protein	0	10	replication-associated protein	64	10	10	84	63.1	87	replication-associated protein	0	10	0	Circoviridae|nan	Shotokuvirae	replication-associated protein	64	Circoviridae	9	likely-eve	0	0	0	64	GCF_011100685.1	Canis lupus
NC_049249.1:13189966-13190337	3	60.3333	89.6667	67	uncharacterized protein isoform	2	1	uncharacterized protein isoform	89	3	2	55.85	90	57	N	0	2	0	Bornaviridae	Orthornavirae	N	90	Bornaviridae	2	likely-eve	0	1	0	149	GCF_011100685.1	Canis lupus
NC_049258.1:9130577-9130939	10	146	109.4	154	MAG: capsid protein	0	10	capsid protein	120	7	10	151.8	112.5	154	capsid protein	0	10	0	Parvoviridae	Shotokuvirae		120	Parvoviridae	6	likely-eve	0	1	0	118	GCF_011100685.1	Canis lupus
NC_049260.1:71980551-71980697	10	52.87	41.2	53.9	MAG: replication protein	0	10	MAG: replication-associated protein	43	8	10	53.08	41.2	53.9	replication-associated protein	0	10	0	Parvoviridae	Shotokuvirae	replication-associated protein	43	Parvoviridae	6	likely-eve	0	1	0	86	GCF_011100685.1	Canis lupus
NC_049260.1:80154873-80155193	10	87.97	75.9	103	group PABLB member 1 Env polyprotein-like	7	0	group PABLB member 1 Env polyprotein-like	70	6	10	83.51	71.9	90.9	envelope protein syncytin-	10	0	0	Ailuridae|Bovidae|Cervidae|Giraffidae|Herpestidae|Nandiniidae|Phocidae	Metazoa	envelope protein syncytin-	70	Herpestidae	10	uncertain	0	0	0	79	GCF_011100685.1	Canis lupus
NC_052532.1:102096561-102097070	10	301.1	168.1	332	uncharacterized protein	5	5	envelope precursor protein, partial	170	5	10	333.6	170	338	envelope protein	0	10	10	Retroviridae	Pararnavirae	envelope protein	170	Retroviridae	1	likely-retro	0	0	0	466	GCF_016699485.2	Gallus gallus
NC_052532.1:122369219-122369710	10	285.2	164	327	uncharacterized protein	4	4	CANE-RV envelope	164	8	10	326.8	164	330	envelope protein	0	10	10	Retroviridae	Pararnavirae	envelope protein	164	Retroviridae	2	likely-retro	0	0	0	619	GCF_016699485.2	Gallus gallus
NC_052532.1:141474241-141474750	10	300.5	168.1	331	uncharacterized protein	5	5	envelope precursor protein, partial	170	5	10	331.9	170	337	envelope protein	0	10	10	Retroviridae	Pararnavirae	envelope protein	170	Retroviridae	1	likely-retro	0	0	0	439	GCF_016699485.2	Gallus gallus
NC_052532.1:148548240-148548545	10	166.5	100.8	181	uncharacterized protein	7	3	uncharacterized protein isoform	98	5	10	167.7	102	169	envelope protein	0	10	10	Retroviridae	Pararnavirae	envelope protein	102	Retroviridae	2	likely-retro	0	0	0	161	GCF_016699485.2	Gallus gallus
NC_052532.1:153690967-153691308	10	188.1	113.8	203	uncharacterized protein	5	5	syncytin-A-like	114	4	10	183.3	114	184	envelope protein	0	10	10	Retroviridae	Pararnavirae	envelope protein	114	Retroviridae	2	likely-retro	0	1	1	498	GCF_016699485.2	Gallus gallus
NC_052532.1:187759804-187760406	10	309.4	189.7	349	uncharacterized protein	4	4	CANE-RV envelope	175	8	10	348.7	177.6	352	envelope protein	0	10	10	Retroviridae	Pararnavirae	envelope protein	175	Retroviridae	2	likely-retro	0	0	0	131	GCF_016699485.2	Gallus gallus
NC_052533.1:52689532-52690002	10	277.3	155.3	300	uncharacterized protein	5	5	envelope precursor protein, partial	156	5	10	300.6	155.9	303	envelope protein	0	10	10	Retroviridae	Pararnavirae	envelope protein	156	Retroviridae	2	likely-retro	0	0	0	114	GCF_016699485.2	Gallus gallus
NC_052533.1:55375716-55376168	10	224.1	141.8	279	uncharacterized protein	5	5	uncharacterized protein isoform	135	4	10	217.5	144	219	envelope protein	0	10	10	Retroviridae	Pararnavirae	env protein	144	Retroviridae	2	likely-retro	0	0	0	114	GCF_016699485.2	Gallus gallus
NC_052533.1:86516800-86517138	10	177.2	112.7	194	uncharacterized protein	5	5	syncytin-A-like	113	3	10	171.9	113	173	envelope protein	0	10	10	Retroviridae	Pararnavirae	env protein	113	Retroviridae	2	likely-retro	0	0	0	245	GCF_016699485.2	Gallus gallus
NC_052535.1:22218784-22219293	10	301.1	168.1	332	uncharacterized protein	5	5	envelope precursor protein, partial	170	5	10	333.6	170	338	envelope protein	0	10	10	Retroviridae	Pararnavirae	envelope protein	170	Retroviridae	1	likely-retro	0	0	0	532	GCF_016699485.2	Gallus gallus
NC_052535.1:23249481-23249879	10	197.5	132.5	222	uncharacterized protein	6	4	syncytin-A-like	131	5	10	190.8	133.4	192	env protein	0	10	10	Retroviridae	Pararnavirae	envelope polyprotein	133	Retroviridae	2	likely-retro	0	3	3	491	GCF_016699485.2	Gallus gallus
NC_052535.1:23486130-23486732	10	309.4	189.7	349	uncharacterized protein	4	4	CANE-RV envelope	175	8	10	348.7	177.6	352	envelope protein	0	10	10	Retroviridae	Pararnavirae	envelope protein	175	Retroviridae	2	likely-retro	0	0	0	131	GCF_016699485.2	Gallus gallus
NC_052535.1:68809062-68809181											10	42.33	38.9	45.1	nucleoprotein	1	9	0	Bornaviridae|Miniopteridae	Orthornavirae|Metazoa	endogenous bonravirus-N like element 1 protein	35	Miniopteridae	10	likely-eve	0	0	0	40	GCF_016699485.2	Gallus gallus
NC_052535.1:86282780-86283289	10	296.4	168.1	325	uncharacterized protein	5	5	envelope precursor protein, partial	170	5	10	327.7	170	331	envelope protein	0	10	10	Retroviridae	Pararnavirae	envelope protein	170	Retroviridae	1	likely-retro	0	0	0	441	GCF_016699485.2	Gallus gallus
NC_052536.1:32219581-32220090	10	299.5	168.1	330	uncharacterized protein	5	5	envelope precursor protein, partial	170	5	10	331.6	170	336	envelope protein	0	10	10	Retroviridae	Pararnavirae	envelope protein	170	Retroviridae	1	likely-retro	0	0	0	466	GCF_016699485.2	Gallus gallus
NC_052537.1:11007370-11007879	10	288.2	168.1	317	uncharacterized protein	5	5	envelope precursor protein, partial	170	5	10	317.8	170	322	envelope protein	0	10	10	Retroviridae	Pararnavirae	envelope protein	170	Retroviridae	1	likely-retro	0	0	1	465	GCF_016699485.2	Gallus gallus
NC_052537.1:23725023-23725463	10	206	146.1	236	uncharacterized protein	6	4	uncharacterized protein	147	5	10	204.9	149	206	envelope protein	0	10	10	Retroviridae	Pararnavirae	envelope protein	149	Retroviridae	2	likely-retro	0	1	1	556	GCF_016699485.2	Gallus gallus
NC_052539.1:24169336-24169812	10	273.3	159.6	291	uncharacterized protein	5	5	envelope protein	160	5	10	290.3	160	293	envelope protein	0	10	10	Retroviridae	Pararnavirae	envelope precursor protein	160	Retroviridae	2	likely-retro	0	1	0	267	GCF_016699485.2	Gallus gallus
NC_052540.1:11531927-11532529	10	309.4	189.7	349	uncharacterized protein	4	4	CANE-RV envelope	175	8	10	348.7	177.6	352	envelope protein	0	10	10	Retroviridae	Pararnavirae	envelope protein	175	Retroviridae	2	likely-retro	0	0	0	131	GCF_016699485.2	Gallus gallus
NC_052541.1:770149-770439	10	162.7	97.1	183	protein	10	0	protein	97	10	10	89.79	89.3	127	envelope glycoprotein	8	2	0	Arenaviridae|Caviidae|Chinchillidae|Dasyproctidae|Echimyidae|Hominidae|Orthoherpesviridae|Pipidae|Sciuridae	Orthornavirae|Metazoa|Heunggongvirae	envelope protein syncytin-	82	Sciuridae	10	uncertain	0	0	1	329	GCF_016699485.2	Gallus gallus
NC_052542.1:18660996-18661451	10	202.1	142.5	210	envelope protein	5	5	envelope protein	142	6	10	209.3	142	211	envelope protein	0	10	10	Retroviridae	Pararnavirae	env protein	142	Retroviridae	2	likely-retro	0	0	0	172	GCF_016699485.2	Gallus gallus
NC_052559.1:575284-575880	10	249	170.4	308	uncharacterized protein	6	4	uncharacterized protein isoform	166	4	10	237.5	175	239	envelope protein	0	10	10	Retroviridae	Pararnavirae	env protein	175	Retroviridae	1	likely-retro	0	0	1	450	GCF_016699485.2	Gallus gallus
NC_052571.1:2034800-2035201	10	197.4	125.5	217	envelope protein	5	5	uncharacterized protein isoform	118	4	10	195.2	127	196	envelope protein	0	10	10	Retroviridae	Pararnavirae	env protein	127	Retroviridae	2	likely-retro	0	0	0	163	GCF_016699485.2	Gallus gallus
NC_052571.1:2139638-2140207	10	247.7	184.4	356	uncharacterized protein	6	4	uncharacterized protein	190	5	10	230.9	190	233	envelope protein	0	10	10	Retroviridae	Pararnavirae	envelope protein	190	Retroviridae	1	likely-retro	0	1	0	245	GCF_016699485.2	Gallus gallus
NC_052571.1:2586309-2586530	10	122	72.1	131	protein	10	0	protein	73	10	10	114.9	73	115	env protein	0	10	10	Retroviridae	Pararnavirae	env protein	73	Retroviridae	2	likely-retro	0	0	0	132	GCF_016699485.2	Gallus gallus
NC_052571.1:2617134-2617418	10	161.2	95	174	envelope protein	5	5	uncharacterized protein isoform	95	4	10	158.9	95	160	envelope protein	0	10	10	Retroviridae	Pararnavirae	env protein	95	Retroviridae	2	likely-retro	0	1	1	509	GCF_016699485.2	Gallus gallus
NC_052571.1:2679067-2679351	10	161.2	95	174	envelope protein	5	5	uncharacterized protein isoform	95	4	10	158.9	95	160	envelope protein	0	10	10	Retroviridae	Pararnavirae	env protein	95	Retroviridae	2	likely-retro	0	1	1	509	GCF_016699485.2	Gallus gallus
NC_052571.1:3566526-3566927	10	175.5	134.3	181	uncharacterized protein	10	0	uncharacterized protein	134	8	10	135.1	137	137	envelope protein	0	10	10	Retroviridae	Pararnavirae	envelope protein	137	Retroviridae	1	likely-retro	0	0	0	174	GCF_016699485.2	Gallus gallus
NC_052571.1:3576253-3576519	10	142.6	87.4	149	syncytin-A-like	10	0	cotranscriptional regulator A isoform	87	10	10	123.9	86	125	env protein	0	10	10	Retroviridae	Pararnavirae	envelope protein	86	Retroviridae	2	likely-retro	0	0	0	90	GCF_016699485.2	Gallus gallus
NC_052571.1:3622652-3623053	10	175.5	134.3	181	uncharacterized protein	10	0	uncharacterized protein	134	8	10	135.1	137	137	envelope protein	0	10	10	Retroviridae	Pararnavirae	envelope protein	137	Retroviridae	1	likely-retro	0	0	0	161	GCF_016699485.2	Gallus gallus
NC_052571.1:3632255-3632659	10	179	135	188	uncharacterized protein	10	0	cotranscriptional regulator A isoform	135	9	10	145.7	122.7	147	envelope protein	0	10	10	Retroviridae	Pararnavirae	envelope precursor protein	135	Retroviridae	1	likely-retro	0	0	0	172	GCF_016699485.2	Gallus gallus
NC_052571.1:3720118-3720570	10	197.2	149.3	208	protein	6	4	uncharacterized protein isoform	152	6	10	202.5	151.8	206	envelope protein	0	10	10	Retroviridae	Pararnavirae	envelope protein	156	Retroviridae	2	likely-retro	0	0	1	583	GCF_016699485.2	Gallus gallus
NC_052571.1:5834039-5834506	10	213.2	149.3	221	protein	5	5	uncharacterized protein , partial	139	6	10	221.2	152.4	224	envelope protein	0	10	10	Retroviridae	Pararnavirae	env protein	153	Retroviridae	1	likely-retro	0	1	0	431	GCF_016699485.2	Gallus gallus
NC_052571.1:6140731-6141240	10	296.5	168.1	326	uncharacterized protein	5	5	envelope precursor protein, partial	170	5	10	327.3	170	332	envelope protein	0	10	10	Retroviridae	Pararnavirae	envelope protein	170	Retroviridae	1	likely-retro	0	0	1	438	GCF_016699485.2	Gallus gallus
NC_052571.1:6217811-6218380	10	265.2	186.7	312	uncharacterized protein	7	3	syncytin-A-like	167	4	10	252	190	254	envelope protein	0	10	10	Retroviridae	Pararnavirae	envelope protein	190	Retroviridae	1	likely-retro	0	0	0	486	GCF_016699485.2	Gallus gallus
NC_052571.1:6812833-6813342	10	305.3	168	343	uncharacterized protein	5	5	envelope precursor protein	170	5	10	339.7	170	343	envelope protein	0	10	10	Retroviridae	Pararnavirae	envelope precursor protein	170	Retroviridae	1	likely-retro	0	0	0	349	GCF_016699485.2	Gallus gallus
NC_052571.1:6929536-6930030	10	195.7	152.4	239	uncharacterized protein	10	0	uncharacterized protein	164	10	10	162	165.1	165	envelope protein	0	10	10	Retroviridae	Pararnavirae	envelope protein	165	Retroviridae	1	likely-retro	0	0	0	282	GCF_016699485.2	Gallus gallus
NC_052571.1:7178512-7178892	10	172.4	123.3	184	uncharacterized protein	10	0	hypothetical protein _09731, partial	117	9	10	140.2	118	143	envelope protein	0	10	10	Retroviridae	Pararnavirae	envelope protein	118	Retroviridae	2	likely-retro	0	0	0	241	GCF_016699485.2	Gallus gallus
NC_052571.1:7588631-7589104	10	189.9	156.4	206	uncharacterized protein	10	0	syncytin-A-like	158	9	10	142.6	135.1	144	envelope protein	0	10	10	Retroviridae	Pararnavirae	envelope protein	146	Retroviridae	1	likely-retro	0	0	1	440	GCF_016699485.2	Gallus gallus
NC_052571.1:8708244-8708714	10	190.5	135.3	226	uncharacterized protein	10	0	uncharacterized protein	138	9	10	145.5	138.2	147	envelope protein	0	10	10	Retroviridae	Pararnavirae	env protein	136	Retroviridae	1	likely-retro	0	0	3	439	GCF_016699485.2	Gallus gallus
NC_052571.1:981602-981922	10	57.73	43.9	62.8	protein	10	0	syncytin-2-like isoform	45	7	10	51.8	45	56.2	envelope protein syncytin-	10	0	0	Cebidae|Cercopithecidae|Hominidae|Tenrecidae	Metazoa	envelope glycoprotein	45	Cercopithecidae	10	uncertain	0	0	0	44	GCF_016699485.2	Gallus gallus
NC_052572.1:18054200-18054652	10	211.5	145	244	envelope protein	5	5	uncharacterized protein isoform	135	4	10	208	144	209	envelope protein	0	10	10	Retroviridae	Pararnavirae	env protein	144	Retroviridae	2	likely-retro	0	0	0	163	GCF_016699485.2	Gallus gallus
NC_052572.1:32669300-32669779	10	286.9	159.6	313	uncharacterized protein	5	5	envelope precursor protein, partial	160	5	10	312.7	160	315	envelope protein	0	10	10	Retroviridae	Pararnavirae	envelope protein	160	Retroviridae	1	likely-retro	0	0	0	466	GCF_016699485.2	Gallus gallus
NC_052572.1:77330307-77330579	10	107.97	91.2	158	group V member 2 Env polyprotein-like	9	0	female expressed transcript 1	91	6	10	62.07	75.8	68.2	envelope protein syncytin-	10	0	0	Canidae|Cebidae|Cercopithecidae|Hominidae|Mustelidae|Tenrecidae	Metazoa	envelope protein syncytin-	84	Tenrecidae	10	uncertain	1	0	2	440	GCF_016699485.2	Gallus gallus
NC_052572.1:77426570-77426842	10	109.12	91.2	159	group V member 2 Env polyprotein-like	9	0	female expressed transcript 1	91	6	10	63.62	75.8	69.7	envelope protein syncytin-	10	0	0	Canidae|Cebidae|Cercopithecidae|Hominidae|Mustelidae|Tenrecidae	Metazoa	envelope protein syncytin-	84	Tenrecidae	10	uncertain	1	2	2	438	GCF_016699485.2	Gallus gallus
NC_052572.1:80117903-80118175	10	107.97	91.2	158	group V member 2 Env polyprotein-like	9	0	female expressed transcript 1	91	6	10	62.07	75.8	68.2	envelope protein syncytin-	10	0	0	Canidae|Cebidae|Cercopithecidae|Hominidae|Mustelidae|Tenrecidae	Metazoa	envelope protein syncytin-	84	Tenrecidae	10	uncertain	1	0	2	438	GCF_016699485.2	Gallus gallus
NC_052572.1:81087144-81087431	10	114.1	96.4	167	group V member 2 Env polyprotein-like	9	0	female expressed transcript 1	96	7	10	64.15	88.1	68.9	envelope protein syncytin-	10	0	0	Canidae|Cercopithecidae|Hominidae|Tenrecidae	Metazoa	envelope protein syncytin-	89	Tenrecidae	10	uncertain	1	0	2	441	GCF_016699485.2	Gallus gallus
NC_052572.1:82856850-82857122	10	109.12	91.2	159	group V member 2 Env polyprotein-like	9	0	female expressed transcript 1	91	6	10	63.62	75.8	69.7	envelope protein syncytin-	10	0	0	Canidae|Cebidae|Cercopithecidae|Hominidae|Mustelidae|Tenrecidae	Metazoa	envelope protein syncytin-	84	Tenrecidae	10	uncertain	1	0	2	440	GCF_016699485.2	Gallus gallus
NC_052572.1:84824515-84825024	10	301.1	168.1	332	uncharacterized protein	5	5	envelope precursor protein, partial	170	5	10	333.6	170	338	envelope protein	0	10	10	Retroviridae	Pararnavirae	envelope protein	170	Retroviridae	1	likely-retro	0	0	0	466	GCF_016699485.2	Gallus gallus
NC_052572.1:84880789-84881298	10	301.1	168.1	332	uncharacterized protein	5	5	envelope precursor protein, partial	170	5	10	333.6	170	338	envelope protein	0	10	10	Retroviridae	Pararnavirae	envelope protein	170	Retroviridae	1	likely-retro	0	0	0	466	GCF_016699485.2	Gallus gallus
NC_053176.1:3867627-3867938	10	92.73	97.5	177	uncharacterized protein	9	0	uncharacterized protein	91	8	10	74.59	88.2	78.6	envelope protein syncytin-	9	1	0	Ailuridae|Bovidae|Cercopithecidae|Cervidae|Nandiniidae|Orthoherpesviridae|Phocidae|Pipidae	Metazoa|Heunggongvirae	F-env	97	Orthoherpesviridae	10	uncertain	0	0	0	138	GCF_004115215.2	Ornithorhynchus anatinus
NC_053178.1:240666-240878	10	65.72	65.3	84.7	uncharacterized protein	9	0	uncharacterized protein	58	7	10	56.32	62.3	63.2	envelope protein syncytin-	9	1	0	Bovidae|Canidae|Cervidae|Giraffidae|Hominidae|Orthoherpesviridae|Pipidae	Metazoa|Heunggongvirae	envelope	70	Pipidae	10	uncertain	0	0	0	67	GCF_004115215.2	Ornithorhynchus anatinus
NC_053178.1:414326-414538	10	62.7	64.8	81.6	uncharacterized protein	9	0	uncharacterized protein	58	8	10	53.93	59.4	60.5	envelope protein syncytin-	9	1	0	Bovidae|Canidae|Cervidae|Giraffidae|Herpestidae|Orthoherpesviridae|Pipidae	Metazoa|Heunggongvirae	envelope	70	Pipidae	10	uncertain	0	0	0	67	GCF_004115215.2	Ornithorhynchus anatinus
NC_053178.1:757324-757545	10	66.86	69	87.8	uncharacterized protein	9	0	uncharacterized protein	61	8	10	56.42	70.1	60.8	envelope protein syncytin-	9	1	0	Ailuridae|Bovidae|Cervidae|Giraffidae|Herpestidae|Nandiniidae|Orthoherpesviridae|Phocidae|Pipidae	Metazoa|Heunggongvirae	envelope	72	Pipidae	10	uncertain	0	0	0	34	GCF_004115215.2	Ornithorhynchus anatinus
NC_053179.1:903539-903823	10	116.6	92.3	166	protein	10	0	uncharacterized protein	95	10	10	80.89	84.8	102	envelope glycoprotein	10	0	0	Ailuridae|Caviidae|Chinchillidae|Dasyproctidae|Echimyidae|Hominidae|Nandiniidae|Phocidae|Sciuridae	Metazoa	envelope protein syncytin-	77	Sciuridae	10	uncertain	0	2	1	189	GCF_004115215.2	Ornithorhynchus anatinus
NC_054467.1:131107752-131108093	10	109.07	95	146	group PABLB member 1 Env polyprotein-like	10	0	group PABLB member 1 Env polyprotein-like	85	7	10	70.86	106.3	73.6	envelope protein syncytin-	9	1	0	Ailuridae|Bovidae|Cervidae|Giraffidae|Orthoherpesviridae|Phocidae	Metazoa|Heunggongvirae	envelope glycoprotein	107	Bovidae	9	uncertain	0	0	0	132	GCF_017639515.1	Carcharodon carcharias
NC_054467.1:155494688-155494816	10	69.18	40.2	81.3	group PABLB member 1 Env polyprotein-like	10	0	group PABLB member 1 Env polyprotein-like	43	8	10	55.23	35.7	58.2	envelope protein syncytin-	8	2	1	Bovidae|Cercopithecidae|Cervidae|Herpestidae|Hominidae|Orthoherpesviridae|Pipidae|Retroviridae	Metazoa|Heunggongvirae|Pararnavirae	F-env	38	Orthoherpesviridae	10	likely-retro	2	2	3	285	GCF_017639515.1	Carcharodon carcharias
NC_054467.1:234921827-234922069	10	75.41	62.6	86.3	group PABLB member 1 Env polyprotein-like	10	0	group PABLB member 1 Env polyprotein-like	47	7	10	54.21	73.8	58.5	envelope protein syncytin-	9	1	0	Ailuridae|Bovidae|Cervidae|Herpestidae|Orthoherpesviridae|Phocidae|Pipidae	Metazoa|Heunggongvirae	F-env	87	Orthoherpesviridae	9	uncertain	0	0	0	102	GCF_017639515.1	Carcharodon carcharias
NC_054467.1:272638590-272638886	10	111.79	91.3	150	group PABLB member 1 Env polyprotein-like	10	0	group PABLB member 1 Env polyprotein-like	90	7	10	67.06	83.4	70.5	envelope protein syncytin-	9	1	0	Ailuridae|Bovidae|Cervidae|Giraffidae|Herpestidae|Orthoherpesviridae|Phocidae	Metazoa|Heunggongvirae	envelope glycoprotein	94	Bovidae	9	uncertain	0	0	0	81	GCF_017639515.1	Carcharodon carcharias
NC_054468.1:23657641-23657865	10	93.36	73.4	122	group PABLB member 1 Env polyprotein-like	10	0	group PABLB member 1 Env polyprotein-like	75	7	10	63.77	68.3	66.2	envelope protein syncytin-	10	0	0	Ailuridae|Bovidae|Cervidae|Giraffidae|Herpestidae|Phocidae	Metazoa	envelope protein syncytin-	70	Cervidae	9	uncertain	0	0	1	130	GCF_017639515.1	Carcharodon carcharias
NC_054470.1:82397352-82397762	10	101.89	96.7	145	group PABLB member 1 Env polyprotein-like	10	0	group PABLB member 1 Env polyprotein-like	90	7	10	61.39	110.7	64.7	envelope protein syncytin-	9	1	0	Ailuridae|Bovidae|Cervidae|Giraffidae|Orthoherpesviridae|Phocidae|Pipidae	Metazoa|Heunggongvirae	envelope glycoprotein	136	Bovidae	9	uncertain	0	0	0	76	GCF_017639515.1	Carcharodon carcharias
NC_054471.1:106912314-106912640	10	101.86	82.2	139	group PABLB member 1 Env polyprotein-like	10	0	group PABLB member 1 Env polyprotein-like	85	7	10	60.54	70.3	62.8	envelope protein syncytin-	9	1	0	Ailuridae|Bovidae|Cervidae|Giraffidae|Orthoherpesviridae|Phocidae	Metazoa|Heunggongvirae	envelope glycoprotein	76	Bovidae	9	uncertain	0	0	0	75	GCF_017639515.1	Carcharodon carcharias
NC_054471.1:97380235-97380459	10	90.05	73.4	120	group PABLB member 1 Env polyprotein-like	10	0	group PABLB member 1 Env polyprotein-like	75	7	10	58.4	68.6	60.8	envelope protein syncytin-	9	1	0	Ailuridae|Bovidae|Cervidae|Giraffidae|Orthoherpesviridae|Phocidae	Metazoa|Heunggongvirae	envelope glycoprotein	70	Bovidae	9	uncertain	0	2	0	275	GCF_017639515.1	Carcharodon carcharias
NC_054472.1:121866312-121866626	10	112.32	98.2	167	group PABLB member 1 Env polyprotein-like	10	0	group PABLB member 1 Env polyprotein-like	100	7	10	63.5	76.5	70.5	envelope protein syncytin-	9	1	0	Ailuridae|Bovidae|Cervidae|Giraffidae|Orthoherpesviridae|Phocidae	Metazoa|Heunggongvirae	F-env	91	Orthoherpesviridae	9	uncertain	0	0	1	282	GCF_017639515.1	Carcharodon carcharias
NC_054472.1:143676181-143676555	10	133.17	113.8	242	group PABLB member 1 Env polyprotein-like	10	0	group PABLB member 1 Env polyprotein-like	125	7	10	67.33	89.8	72.8	envelope protein syncytin-	9	1	0	Ailuridae|Bovidae|Cervidae|Giraffidae|Orthoherpesviridae|Pipidae	Metazoa|Heunggongvirae	envelope	97	Pipidae	9	uncertain	0	0	0	269	GCF_017639515.1	Carcharodon carcharias
NC_054472.1:93107490-93107825	10	101.71	83.3	135	group PABLB member 1 Env polyprotein-like	10	0	group PABLB member 1 Env polyprotein-like	73	7	10	68.44	95.5	72	envelope protein syncytin-	9	1	0	Ailuridae|Bovidae|Cervidae|Herpestidae|Orthoherpesviridae|Phocidae	Metazoa|Heunggongvirae	F-env	101	Orthoherpesviridae	9	uncertain	0	0	0	113	GCF_017639515.1	Carcharodon carcharias
NC_054473.1:31045890-31046294	10	119.6	112.5	192	group PABLB member 1 Env polyprotein-like	10	0	group PABLB member 1 Env polyprotein-like	140	7	10	67.01	86.2	72.8	envelope protein syncytin-	9	1	0	Ailuridae|Bovidae|Cervidae|Giraffidae|Orthoherpesviridae|Phocidae|Pipidae	Metazoa|Heunggongvirae	F-env	88	Orthoherpesviridae	10	uncertain	0	0	0	138	GCF_017639515.1	Carcharodon carcharias
NC_054473.1:62586275-62586631	10	112.2	100.6	144	group PABLB member 1 Env polyprotein-like	10	0	group PABLB member 1 Env polyprotein-like	90	7	10	70.64	107.1	73.9	envelope protein syncytin-	9	1	0	Ailuridae|Bovidae|Cervidae|Orthoherpesviridae|Phocidae|Pipidae	Metazoa|Heunggongvirae	envelope protein syncytin-	115	Ailuridae	9	uncertain	0	0	0	152	GCF_017639515.1	Carcharodon carcharias
NC_054473.1:84402985-84403341	10	107.14	98.5	147	group PABLB member 1 Env polyprotein-like	10	0	group PABLB member 1 Env polyprotein-like	90	8	10	61.59	106.2	68.2	envelope protein syncytin-	9	1	0	Ailuridae|Bovidae|Cervidae|Giraffidae|Orthoherpesviridae|Phocidae	Metazoa|Heunggongvirae	envelope glycoprotein	105	Bovidae	9	uncertain	0	0	0	144	GCF_017639515.1	Carcharodon carcharias
NC_054474.1:122568175-122568669	10	131.9	130.9	205	group PABLB member 1 Env polyprotein-like	10	0	group PABLB member 1 Env polyprotein-like	134	7	10	69.88	126.2	79	envelope protein syncytin-	9	1	0	Ailuridae|Bovidae|Cervidae|Orthoherpesviridae|Phocidae|Pipidae	Metazoa|Heunggongvirae	envelope	149	Pipidae	9	uncertain	0	0	0	161	GCF_017639515.1	Carcharodon carcharias
NC_054474.1:90278070-90278384	10	111.66	98.7	166	group PABLB member 1 Env polyprotein-like	10	0	group PABLB member 1 Env polyprotein-like	100	7	10	67.48	74.7	72.8	envelope protein syncytin-	9	1	0	Ailuridae|Bovidae|Cervidae|Giraffidae|Orthoherpesviridae|Phocidae	Metazoa|Heunggongvirae	F-env	91	Orthoherpesviridae	9	uncertain	0	1	0	278	GCF_017639515.1	Carcharodon carcharias
NC_054475.1:110954762-110955337	10	138.4	139.1	212	group PABLB member 1 Env polyprotein-like	10	0	group PABLB member 1 Env polyprotein-like	136	7	10	77.3	124.9	81.6	envelope protein syncytin-	9	1	0	Ailuridae|Bovidae|Cervidae|Orthoherpesviridae|Phocidae|Pipidae	Metazoa|Heunggongvirae	envelope glycoprotein	106	Bovidae	9	uncertain	0	0	0	143	GCF_017639515.1	Carcharodon carcharias
NC_054475.1:113071587-113071790	10	90.44	63.5	115	group PABLB member 1 Env polyprotein-like	10	0	group PABLB member 1 Env polyprotein-like	63	7	10	58.12	48.7	62.8	envelope protein syncytin-	9	1	0	Ailuridae|Bovidae|Cervidae|Giraffidae|Herpestidae|Orthoherpesviridae|Phocidae|Pipidae	Metazoa|Heunggongvirae	F-env	52	Orthoherpesviridae	10	uncertain	0	0	0	41	GCF_017639515.1	Carcharodon carcharias
NC_054475.1:154683805-154684095	10	108.89	92.9	153	group PABLB member 1 Env polyprotein-like	10	0	group PABLB member 1 Env polyprotein-like	97	7	10	65.79	78.3	73.6	envelope protein syncytin-	9	1	0	Ailuridae|Bovidae|Cervidae|Giraffidae|Orthoherpesviridae|Phocidae	Metazoa|Heunggongvirae	envelope glycoprotein	81	Bovidae	9	uncertain	0	0	2	281	GCF_017639515.1	Carcharodon carcharias
NC_054476.1:105267993-105268298	10	103.18	95.7	156	group PABLB member 1 Env polyprotein-like	10	0	group PABLB member 1 Env polyprotein-like	104	7	10	60.14	67.7	70.1	envelope protein syncytin-	8	2	1	Ailuridae|Bovidae|Cervidae|Giraffidae|Orthoherpesviridae|Retroviridae	Metazoa|Heunggongvirae|Pararnavirae	F-env	93	Orthoherpesviridae	9	likely-retro	0	0	0	277	GCF_017639515.1	Carcharodon carcharias
NC_054476.1:123797113-123797481	10	115.99	106.4	154	group PABLB member 1 Env polyprotein-like	10	0	group PABLB member 1 Env polyprotein-like	93	8	10	73.21	108.2	76.3	envelope protein syncytin-	9	1	0	Ailuridae|Bovidae|Cervidae|Giraffidae|Orthoherpesviridae|Phocidae	Metazoa|Heunggongvirae	envelope protein syncytin-	102	Bovidae	9	uncertain	0	0	0	115	GCF_017639515.1	Carcharodon carcharias
NC_054476.1:397948-398217	10	108.7	87.8	153	group PABLB member 1 Env polyprotein-like	10	0	group PABLB member 1 Env polyprotein-like	90	7	10	67.79	77.6	70.1	envelope protein syncytin-	9	1	0	Ailuridae|Bovidae|Cervidae|Giraffidae|Orthoherpesviridae|Phocidae	Metazoa|Heunggongvirae	envelope protein syncytin-	81	Cervidae	9	uncertain	0	0	0	133	GCF_017639515.1	Carcharodon carcharias
NC_054476.1:97495955-97496302	10	114.98	99	152	group PABLB member 1 Env polyprotein-like	10	0	group PABLB member 1 Env polyprotein-like	90	7	10	72.41	98.6	76.6	envelope protein syncytin-	9	1	0	Ailuridae|Bovidae|Cervidae|Giraffidae|Orthoherpesviridae|Phocidae	Metazoa|Heunggongvirae	envelope protein syncytin-	101	Bovidae	9	uncertain	0	0	0	146	GCF_017639515.1	Carcharodon carcharias
NC_054478.1:94200413-94200880	10	137.8	120.6	211	group PABLB member 1 Env polyprotein-like	10	0	group PABLB member 1 Env polyprotein-like	125	7	10	74.14	97	80.9	envelope protein syncytin-	9	1	0	Ailuridae|Bovidae|Cervidae|Giraffidae|Orthoherpesviridae|Pipidae	Metazoa|Heunggongvirae	envelope	114	Pipidae	9	uncertain	0	1	3	277	GCF_017639515.1	Carcharodon carcharias
NC_054480.1:116643773-116644075	10	114.4	93.8	161	group PABLB member 1 Env polyprotein-like	10	0	group PABLB member 1 Env polyprotein-like	93	7	10	70.14	74.5	72.4	envelope protein syncytin-	9	1	0	Ailuridae|Bovidae|Cervidae|Giraffidae|Orthoherpesviridae|Phocidae	Metazoa|Heunggongvirae	envelope protein syncytin-	75	Cervidae	9	uncertain	0	0	0	75	GCF_017639515.1	Carcharodon carcharias
NC_054481.1:7147604-7147942	10	96.38	95.4	134	group PABLB member 1 Env polyprotein-like	10	0	group PABLB member 1 Env polyprotein-like	96	7	10	58.69	103.3	64.3	envelope protein syncytin-	9	1	0	Ailuridae|Bovidae|Cervidae|Giraffidae|Orthoherpesviridae|Phocidae	Metazoa|Heunggongvirae	envelope protein syncytin-	109	Cervidae	9	uncertain	0	0	0	140	GCF_017639515.1	Carcharodon carcharias
NC_054481.1:75113925-75114269	10	110.58	96.4	151	group PABLB member 1 Env polyprotein-like	10	0	group PABLB member 1 Env polyprotein-like	90	7	10	71.72	99.3	76.3	envelope protein syncytin-	9	1	0	Ailuridae|Bovidae|Cervidae|Giraffidae|Orthoherpesviridae|Phocidae	Metazoa|Heunggongvirae	envelope glycoprotein	97	Bovidae	9	uncertain	0	0	0	105	GCF_017639515.1	Carcharodon carcharias
NC_054481.1:76206438-76206713	10	110.77	88.1	159	group PABLB member 1 Env polyprotein-like	10	0	group PABLB member 1 Env polyprotein-like	90	7	10	67.78	78.7	69.7	envelope protein syncytin-	9	1	0	Ailuridae|Bovidae|Cervidae|Giraffidae|Orthoherpesviridae|Phocidae	Metazoa|Heunggongvirae	envelope glycoprotein	76	Bovidae	9	uncertain	0	0	0	75	GCF_017639515.1	Carcharodon carcharias
NC_054482.1:52836014-52836361	10	107.24	95.1	151	group PABLB member 1 Env polyprotein-like	10	0	group PABLB member 1 Env polyprotein-like	90	8	10	66.41	94.4	70.9	envelope protein syncytin-	9	1	0	Ailuridae|Bovidae|Cervidae|Giraffidae|Orthoherpesviridae|Phocidae	Metazoa|Heunggongvirae	envelope protein syncytin-	97	Bovidae	9	uncertain	0	0	0	152	GCF_017639515.1	Carcharodon carcharias
NC_054482.1:60531158-60531523	10	114.97	102.3	163	group PABLB member 1 Env polyprotein-like	10	0	group PABLB member 1 Env polyprotein-like	96	7	10	71.76	108	73.6	envelope protein syncytin-	9	1	0	Ailuridae|Bovidae|Cervidae|Giraffidae|Orthoherpesviridae|Phocidae	Metazoa|Heunggongvirae	envelope protein syncytin-	101	Bovidae	9	uncertain	0	0	0	114	GCF_017639515.1	Carcharodon carcharias
NC_054483.1:45545730-45545891	10	76.86	52.3	102	group PABLB member 1 Env polyprotein-like	10	0	group PABLB member 1 Env polyprotein-like	54	7	10	54.36	43.8	56.6	envelope protein syncytin-	9	1	0	Ailuridae|Bovidae|Herpestidae|Hominidae|Orthoherpesviridae|Phocidae|Pipidae	Metazoa|Heunggongvirae	F-env	43	Orthoherpesviridae	10	uncertain	0	2	0	284	GCF_017639515.1	Carcharodon carcharias
NC_054483.1:98624511-98625008	10	138.5	138.3	210	group PABLB member 1 Env polyprotein-like	10	0	group PABLB member 1 Env polyprotein-like	144	7	10	71.2	92.9	82.8	envelope protein syncytin-	9	1	0	Ailuridae|Bovidae|Cervidae|Giraffidae|Orthoherpesviridae|Pipidae	Metazoa|Heunggongvirae	envelope	157	Pipidae	9	uncertain	0	0	0	100	GCF_017639515.1	Carcharodon carcharias
NC_054484.1:111926865-111927311	10	128.26	120.9	189	group PABLB member 1 Env polyprotein-like	10	0	group PABLB member 1 Env polyprotein-like	119	7	10	71.96	109.5	75.1	envelope protein syncytin-	9	1	0	Ailuridae|Bovidae|Cervidae|Giraffidae|Orthoherpesviridae|Phocidae|Pipidae	Metazoa|Heunggongvirae	envelope protein syncytin-	124	Cervidae	9	uncertain	0	0	0	106	GCF_017639515.1	Carcharodon carcharias
NC_054484.1:113923520-113923780	10	90.24	66	111	group PABLB member 1 Env polyprotein-like	10	0	group PABLB member 1 Env polyprotein-like	65	7	10	61.59	57.7	67.4	envelope protein syncytin-	9	1	0	Ailuridae|Bovidae|Cervidae|Herpestidae|Nandiniidae|Orthoherpesviridae|Phocidae|Pipidae	Metazoa|Heunggongvirae	F-env	54	Orthoherpesviridae	10	uncertain	0	0	0	43	GCF_017639515.1	Carcharodon carcharias
NC_054484.1:114810314-114810772	10	121.67	111.7	181	group PABLB member 1 Env polyprotein-like	9	0	group PABLB member 1 Env polyprotein-like	113	6	10	69.79	93	72.4	envelope protein syncytin-	9	1	0	Ailuridae|Bovidae|Cervidae|Orthoherpesviridae|Phocidae|Pipidae	Metazoa|Heunggongvirae	envelope protein syncytin-	100	Cervidae	9	uncertain	0	2	1	281	GCF_017639515.1	Carcharodon carcharias
NC_054484.1:114879906-114880364	10	121.01	111.7	180	group PABLB member 1 Env polyprotein-like	9	0	group PABLB member 1 Env polyprotein-like	113	6	10	70.48	86.1	73.9	envelope protein syncytin-	9	1	0	Ailuridae|Bovidae|Cervidae|Giraffidae|Orthoherpesviridae|Phocidae|Pipidae	Metazoa|Heunggongvirae	envelope protein syncytin-	102	Cervidae	10	uncertain	0	2	2	280	GCF_017639515.1	Carcharodon carcharias
NC_054484.1:20136237-20136620	10	114.36	97.7	153	group PABLB member 1 Env polyprotein-like	10	0	group PABLB member 1 Env polyprotein-like	90	7	10	72.79	108	76.6	envelope protein syncytin-	9	1	0	Ailuridae|Bovidae|Cervidae|Giraffidae|Herpestidae|Orthoherpesviridae|Phocidae	Metazoa|Heunggongvirae	envelope protein syncytin-	115	Ailuridae	9	uncertain	0	0	0	143	GCF_017639515.1	Carcharodon carcharias
NC_054484.1:93989094-93989450	10	105.91	97.9	146	group PABLB member 1 Env polyprotein-like	10	0	group PABLB member 1 Env polyprotein-like	90	7	10	65.42	109.7	69.3	envelope protein syncytin-	9	1	0	Ailuridae|Bovidae|Cervidae|Giraffidae|Herpestidae|Orthoherpesviridae|Phocidae	Metazoa|Heunggongvirae	envelope protein syncytin-	115	Ailuridae	9	uncertain	0	0	0	143	GCF_017639515.1	Carcharodon carcharias
NC_054485.1:17703805-17704074	10	110.48	87.8	150	group PABLB member 1 Env polyprotein-like	10	0	group PABLB member 1 Env polyprotein-like	90	7	10	66.78	72.1	69.3	envelope protein syncytin-	9	1	0	Ailuridae|Bovidae|Cervidae|Giraffidae|Herpestidae|Orthoherpesviridae|Phocidae	Metazoa|Heunggongvirae	envelope protein syncytin-	83	Ailuridae	9	uncertain	0	2	0	274	GCF_017639515.1	Carcharodon carcharias
NC_054485.1:41764486-41764755	10	104.07	86.9	148	group PABLB member 1 Env polyprotein-like	10	0	group PABLB member 1 Env polyprotein-like	90	7	10	59.55	82.1	62	envelope protein syncytin-	9	1	0	Ailuridae|Bovidae|Cervidae|Giraffidae|Orthoherpesviridae|Phocidae	Metazoa|Heunggongvirae	envelope glycoprotein	81	Bovidae	9	uncertain	0	0	1	299	GCF_017639515.1	Carcharodon carcharias
NC_054485.1:66373182-66373538	10	119.8	96.8	159	group PABLB member 1 Env polyprotein-like	10	0	group PABLB member 1 Env polyprotein-like	90	7	10	73.55	106.8	79	envelope protein syncytin-	9	1	0	Ailuridae|Bovidae|Cervidae|Giraffidae|Orthoherpesviridae|Phocidae	Metazoa|Heunggongvirae	envelope glycoprotein	106	Bovidae	9	uncertain	0	0	0	146	GCF_017639515.1	Carcharodon carcharias
NC_054486.1:74548292-74548639	10	112	96.9	152	group PABLB member 1 Env polyprotein-like	10	0	group PABLB member 1 Env polyprotein-like	90	7	10	68.51	104.2	74.7	envelope protein syncytin-	9	1	0	Ailuridae|Bovidae|Cervidae|Giraffidae|Orthoherpesviridae|Phocidae	Metazoa|Heunggongvirae	envelope glycoprotein	107	Bovidae	9	uncertain	0	0	0	143	GCF_017639515.1	Carcharodon carcharias
NC_054490.1:19784729-19784956	10	97.03	72.7	125	group PABLB member 1 Env polyprotein-like	10	0	group PABLB member 1 Env polyprotein-like	76	8	10	67.85	68.7	70.1	envelope protein syncytin-	9	1	0	Ailuridae|Bovidae|Cervidae|Giraffidae|Orthoherpesviridae|Phocidae	Metazoa|Heunggongvirae	envelope protein syncytin-	65	Bovidae	9	uncertain	0	2	0	252	GCF_017639515.1	Carcharodon carcharias
NC_054491.1:27136445-27136738	10	108.72	91.3	146	group PABLB member 1 Env polyprotein-like	10	0	group PABLB member 1 Env polyprotein-like	90	7	10	68.51	83.1	71.2	envelope protein syncytin-	10	0	0	Ailuridae|Bovidae|Cervidae|Giraffidae|Herpestidae|Phocidae	Metazoa	envelope glycoprotein	76	Bovidae	9	uncertain	0	0	1	290	GCF_017639515.1	Carcharodon carcharias
NC_054491.1:38526403-38526789	10	113.92	101.2	145	group PABLB member 1 Env polyprotein-like	10	0	group PABLB member 1 Env polyprotein-like	90	8	10	70.41	101.1	73.6	envelope protein syncytin-	9	1	0	Ailuridae|Bovidae|Cervidae|Giraffidae|Orthoherpesviridae|Phocidae	Metazoa|Heunggongvirae	envelope glycoprotein	105	Bovidae	9	uncertain	0	0	0	136	GCF_017639515.1	Carcharodon carcharias
NC_054493.1:13878323-13878532	10	94.51	68.3	122	group PABLB member 1 Env polyprotein-like	10	0	group PABLB member 1 Env polyprotein-like	70	8	10	66.81	63.4	69.7	envelope protein syncytin-	9	1	0	Ailuridae|Bovidae|Cervidae|Giraffidae|Orthoherpesviridae|Phocidae	Metazoa|Heunggongvirae	envelope protein syncytin-	65	Cervidae	9	uncertain	0	1	0	126	GCF_017639515.1	Carcharodon carcharias
NC_054493.1:15310953-15311612	10	150.4	153.5	244	group PABLB member 1 Env polyprotein-like	9	0	group PABLB member 1 Env polyprotein-like	166	6	10	70.18	171.2	78.6	envelope protein syncytin-	9	1	0	Bovidae|Cervidae|Giraffidae|Orthoherpesviridae|Phocidae|Pipidae	Metazoa|Heunggongvirae	F-env	169	Orthoherpesviridae	9	uncertain	0	1	0	117	GCF_017639515.1	Carcharodon carcharias
NC_054493.1:16599465-16599686	10	89.94	72.4	117	group PABLB member 1 Env polyprotein-like	10	0	group PABLB member 1 Env polyprotein-like	74	7	10	59.51	67.7	62.8	envelope protein syncytin-	9	1	0	Ailuridae|Bovidae|Cervidae|Giraffidae|Orthoherpesviridae|Phocidae	Metazoa|Heunggongvirae	envelope protein syncytin-	69	Cervidae	9	uncertain	0	1	1	283	GCF_017639515.1	Carcharodon carcharias
NC_054497.1:23458517-23458822	10	105.75	81.3	136	group PABLB member 1 Env polyprotein-like	10	0	group PABLB member 1 Env polyprotein-like	76	7	10	71.82	94.5	79	envelope protein syncytin-	10	0	0	Ailuridae|Bovidae|Cervidae|Giraffidae|Herpestidae|Phocidae	Metazoa	envelope glycoprotein	96	Bovidae	9	uncertain	0	0	0	103	GCF_017639515.1	Carcharodon carcharias
NC_054498.1:30725335-30725559	10	91.65	73.4	126	group PABLB member 1 Env polyprotein-like	10	0	group PABLB member 1 Env polyprotein-like	75	7	10	59.99	68.1	62	envelope protein syncytin-	9	1	0	Ailuridae|Bovidae|Cervidae|Giraffidae|Orthoherpesviridae|Phocidae	Metazoa|Heunggongvirae	envelope protein syncytin-	65	Bovidae	9	uncertain	0	0	1	95	GCF_017639515.1	Carcharodon carcharias
NC_054499.1:19169865-19170206	10	108.17	93.4	134	group PABLB member 1 Env polyprotein-like	10	0	group PABLB member 1 Env polyprotein-like	85	7	10	70.79	106.2	74.7	envelope protein syncytin-	10	0	0	Ailuridae|Bovidae|Cervidae|Giraffidae|Phocidae|Pipidae	Metazoa	envelope glycoprotein	106	Bovidae	9	uncertain	0	0	0	135	GCF_017639515.1	Carcharodon carcharias
NC_054499.1:19236479-19236724	10	75.88	64.4	88.2	group PABLB member 1 Env polyprotein-like	10	0	group PABLB member 1 Env polyprotein-like	51	8	10	53.97	74.4	57.8	envelope protein syncytin-	9	1	0	Ailuridae|Bovidae|Cervidae|Orthoherpesviridae|Phocidae|Pipidae	Metazoa|Heunggongvirae	envelope protein syncytin-	72	Bovidae	9	uncertain	0	0	0	94	GCF_017639515.1	Carcharodon carcharias
NC_054499.1:19292939-19293280	10	106.89	93.4	134	group PABLB member 1 Env polyprotein-like	10	0	group PABLB member 1 Env polyprotein-like	85	7	10	68.55	106.7	71.6	envelope protein syncytin-	9	1	0	Ailuridae|Bovidae|Cervidae|Orthoherpesviridae|Phocidae|Pipidae	Metazoa|Heunggongvirae	envelope protein syncytin-	101	Bovidae	9	uncertain	0	0	0	142	GCF_017639515.1	Carcharodon carcharias
NC_054499.1:19641431-19641772	10	101.83	94.1	128	group PABLB member 1 Env polyprotein-like	10	0	group PABLB member 1 Env polyprotein-like	85	8	10	70.53	106.4	76.3	envelope protein syncytin-	9	1	0	Ailuridae|Bovidae|Cervidae|Giraffidae|Orthoherpesviridae|Phocidae	Metazoa|Heunggongvirae	envelope protein syncytin-	101	Bovidae	9	uncertain	0	0	0	116	GCF_017639515.1	Carcharodon carcharias
NC_057815.1:16518029-16518328	10	105.09	77.7	135	syncytin-1	9	0	hypothetical protein _025065	80	8	10	90.39	73.4	104	envelope glycoprotein syncytin-A	9	1	1	Cricetidae|Hominidae|Hyaenidae|Muridae|Retroviridae|Spalacidae	Metazoa|Pararnavirae	syncytin 1	79	Hominidae	9	likely-retro	0	0	0	58	GCF_910594005.1	Cervus elaphus
NC_057815.1:21107374-21107637	10	143.4	84.8	155	group PABLB member 1 Env polyprotein-like	7	0	syncytin-B	86	7	10	131.15	87	173	envelope protein syncytin-	10	0	0	Ailuridae|Bovidae|Cervidae|Giraffidae|Herpestidae|Nandiniidae|Phocidae	Metazoa	envelope protein syncytin-	88	Cervidae	10	uncertain	0	1	0	471	GCF_910594005.1	Cervus elaphus
NC_057815.1:24756580-24756864	10	132.7	93.6	188	group PABLB member 1 Env polyprotein-like	8	0	group PABLB member 1 Env polyprotein-like	95	7	10	117	93.7	129	envelope protein syncytin-	10	0	0	Ailuridae|Bovidae|Cervidae|Giraffidae|Herpestidae|Nandiniidae|Phocidae	Metazoa	envelope protein syncytin-	95	Bovidae	10	uncertain	0	0	0	448	GCF_910594005.1	Cervus elaphus
NC_057815.1:25555137-25555421	10	132.7	93.6	188	group PABLB member 1 Env polyprotein-like	8	0	group PABLB member 1 Env polyprotein-like	95	7	10	117	93.7	129	envelope protein syncytin-	10	0	0	Ailuridae|Bovidae|Cervidae|Giraffidae|Herpestidae|Nandiniidae|Phocidae	Metazoa	envelope protein syncytin-	95	Bovidae	10	uncertain	0	0	0	313	GCF_910594005.1	Cervus elaphus
NC_057815.1:45447351-45447542	10	97.4	61.9	107	group PABLB member 1 Env polyprotein-like	7	0	syncytin-B	63	6	10	90.68	60.6	107	envelope protein syncytin-	10	0	0	Ailuridae|Bovidae|Cervidae|Giraffidae|Herpestidae|Nandiniidae|Phocidae	Metazoa	envelope protein syncytin-	62	Cervidae	10	uncertain	0	0	0	64	GCF_910594005.1	Cervus elaphus
NC_057815.1:55440205-55440453	10	128.1	86.7	139	group PABLB member 1 Env polyprotein-like	7	0	syncytin-B	86	7	10	116.41	87	152	envelope protein syncytin-	10	0	0	Ailuridae|Bovidae|Cervidae|Giraffidae|Herpestidae|Nandiniidae|Phocidae	Metazoa	envelope protein syncytin-	88	Cervidae	10	uncertain	0	1	0	471	GCF_910594005.1	Cervus elaphus
NC_057815.1:70064354-70064638	10	131.9	93.6	187	group PABLB member 1 Env polyprotein-like	8	0	group PABLB member 1 Env polyprotein-like	95	7	10	116.5	93.7	128	envelope protein syncytin-	10	0	0	Ailuridae|Bovidae|Cervidae|Giraffidae|Herpestidae|Nandiniidae|Phocidae	Metazoa	envelope protein syncytin-	95	Bovidae	10	uncertain	0	1	0	309	GCF_910594005.1	Cervus elaphus
NC_057815.1:70513411-70513701	10	133.3	95.4	187	group PABLB member 1 Env polyprotein-like	9	0	group PABLB member 1 Env polyprotein-like	97	8	10	117.4	95.9	130	envelope protein syncytin-	10	0	0	Ailuridae|Bovidae|Cervidae|Giraffidae|Herpestidae|Nandiniidae|Phocidae	Metazoa	envelope protein syncytin-	97	Bovidae	10	uncertain	0	1	0	271	GCF_910594005.1	Cervus elaphus
NC_057815.1:99317380-99317637	10	137.2	83.8	151	group PABLB member 1 Env polyprotein-like	7	0	syncytin-B	86	7	10	119.77	86.2	154	envelope protein syncytin-	10	0	0	Ailuridae|Bovidae|Cervidae|Giraffidae|Herpestidae|Nandiniidae|Phocidae	Metazoa	envelope protein syncytin-	86	Cervidae	10	uncertain	0	0	1	204	GCF_910594005.1	Cervus elaphus
NC_057816.1:10094368-10094631	10	126.3	86.8	142	group PABLB member 1 Env polyprotein-like	7	0	PREDICTED: uncharacterized protein	88	7	10	111.41	87.1	142	envelope protein syncytin-	10	0	0	Ailuridae|Bovidae|Cervidae|Giraffidae|Herpestidae|Nandiniidae|Phocidae	Metazoa	envelope protein syncytin-	88	Cervidae	10	uncertain	0	0	1	185	GCF_910594005.1	Cervus elaphus
NC_057816.1:39737104-39737367	10	142.2	84.8	154	group PABLB member 1 Env polyprotein-like	7	0	syncytin-B	86	7	10	129.99	87	172	envelope protein syncytin-	10	0	0	Ailuridae|Bovidae|Cervidae|Giraffidae|Herpestidae|Nandiniidae|Phocidae	Metazoa	envelope protein syncytin-	88	Cervidae	10	uncertain	0	1	2	474	GCF_910594005.1	Cervus elaphus
NC_057817.1:40934796-40934996	10	111.03	66.6	121	uncharacterized protein	7	0	group PABLB member 1 Env polyprotein-like	67	7	10	99.98	66.5	121	envelope protein syncytin-	10	0	0	Ailuridae|Bovidae|Cervidae|Giraffidae|Herpestidae|Nandiniidae|Phocidae	Metazoa	envelope protein syncytin-	67	Cervidae	10	uncertain	0	1	0	138	GCF_910594005.1	Cervus elaphus
NC_057817.1:48390943-48391263	10	148.1	106.5	206	group PABLB member 1 Env polyprotein-like	8	0	group PABLB member 1 Env polyprotein-like	107	7	10	131	106.4	145	envelope protein syncytin-	10	0	0	Ailuridae|Bovidae|Cervidae|Giraffidae|Herpestidae|Nandiniidae|Phocidae	Metazoa	envelope protein syncytin-	107	Bovidae	10	uncertain	0	0	0	313	GCF_910594005.1	Cervus elaphus
NC_057817.1:54231908-54232219	10	155	102.9	169	group PABLB member 1 Env polyprotein-like	7	0	group PABLB member 1 Env polyprotein-like	103	7	10	136.12	103.4	175	envelope protein syncytin-	10	0	0	Ailuridae|Bovidae|Cervidae|Giraffidae|Herpestidae|Phocidae	Metazoa	envelope protein syncytin-	103	Cervidae	9	uncertain	0	0	1	116	GCF_910594005.1	Cervus elaphus
NC_057818.1:17641024-17641278	10	127	84.5	150	group PABLB member 1 Env polyprotein-like	7	0	group PABLB member 1 Env polyprotein-like	85	6	10	119.42	83.2	140	envelope protein syncytin-	10	0	0	Ailuridae|Bovidae|Cervidae|Giraffidae|Herpestidae|Nandiniidae|Phocidae	Metazoa	envelope protein syncytin-	85	Cervidae	10	uncertain	0	6	4	451	GCF_910594005.1	Cervus elaphus
NC_057818.1:20509890-20510150	10	142.6	85.8	154	group PABLB member 1 Env polyprotein-like	7	0	syncytin-B	85	7	10	131.54	86.4	173	envelope protein syncytin-	10	0	0	Ailuridae|Bovidae|Cervidae|Giraffidae|Herpestidae|Nandiniidae|Phocidae	Metazoa	envelope protein syncytin-	87	Cervidae	10	uncertain	0	2	2	475	GCF_910594005.1	Cervus elaphus
NC_057818.1:45315962-45316180	10	113.08	72	124	group PABLB member 1 Env polyprotein-like	7	0	PREDICTED: uncharacterized protein	73	7	10	102.77	73.2	125	envelope protein syncytin-	10	0	0	Ailuridae|Bovidae|Cervidae|Giraffidae|Herpestidae|Nandiniidae|Phocidae	Metazoa	envelope protein syncytin-	73	Cervidae	10	uncertain	0	0	1	104	GCF_910594005.1	Cervus elaphus
NC_057818.1:46388944-46389069	10	73.67	41.9	79	group PABLB member 1 Env polyprotein-like	8	0	group PABLB member 1 Env polyprotein-like	42	7	10	71.94	41.6	77.8	envelope protein syncytin-	10	0	0	Ailuridae|Bovidae|Cervidae|Giraffidae|Herpestidae|Nandiniidae|Phocidae	Metazoa	envelope protein syncytin-	42	Bovidae	10	uncertain	0	5	2	378	GCF_910594005.1	Cervus elaphus
NC_057818.1:47511359-47511622	10	145.1	84.8	157	group PABLB member 1 Env polyprotein-like	7	0	syncytin-B	86	7	10	132.96	87	176	envelope protein syncytin-	10	0	0	Ailuridae|Bovidae|Cervidae|Giraffidae|Herpestidae|Nandiniidae|Phocidae	Metazoa	envelope protein syncytin-	88	Cervidae	10	uncertain	0	1	2	475	GCF_910594005.1	Cervus elaphus
NC_057818.1:50209934-50210176	10	113.54	73.9	125	group PABLB member 1 Env polyprotein-like	7	0	syncytin-B	74	7	10	103.12	71.3	127	envelope protein syncytin-	10	0	0	Ailuridae|Bovidae|Cervidae|Giraffidae|Herpestidae|Nandiniidae|Phocidae	Metazoa	envelope protein syncytin-	74	Cervidae	10	uncertain	0	0	0	42	GCF_910594005.1	Cervus elaphus
NC_057818.1:54278303-54278629	2	52.95	111.5	55.8	uncharacterized protein isoform	1	1	uncharacterized protein isoform	107	2	2	49.1	115.5	50.1	N	0	2	0	Bornaviridae	Orthornavirae	N	116	Bornaviridae	2	likely-eve	0	1	0	61	GCF_910594005.1	Cervus elaphus
NC_057818.1:55783557-55783916	10	181.7	120	202	group PABLB member 1 Env polyprotein-like	7	0	syncytin-B	120	7	10	155.7	120.9	208	envelope protein syncytin-	10	0	0	Ailuridae|Bovidae|Cervidae|Giraffidae|Herpestidae|Phocidae	Metazoa	envelope protein syncytin-	120	Cervidae	9	uncertain	0	2	3	321	GCF_910594005.1	Cervus elaphus
NC_057818.1:55863044-55863307	10	135.9	84.8	151	group PABLB member 1 Env polyprotein-like	7	0	syncytin-B	86	7	10	123.2	87.2	165	envelope protein syncytin-	10	0	0	Ailuridae|Bovidae|Cervidae|Giraffidae|Herpestidae|Nandiniidae|Phocidae	Metazoa	envelope protein syncytin-	88	Cervidae	10	uncertain	0	2	1	475	GCF_910594005.1	Cervus elaphus
NC_057818.1:57631811-57632011	10	108.32	66.7	115	group PABLB member 1 Env polyprotein-like	7	0	group PABLB member 1 Env polyprotein-like	67	7	10	97.68	66.9	118	envelope protein syncytin-	10	0	0	Ailuridae|Bovidae|Cervidae|Giraffidae|Herpestidae|Nandiniidae|Phocidae	Metazoa	envelope protein syncytin-	67	Cervidae	10	uncertain	0	2	3	195	GCF_910594005.1	Cervus elaphus
NC_057818.1:57939436-57939636	10	113.38	66.7	121	group PABLB member 1 Env polyprotein-like	7	0	group PABLB member 1 Env polyprotein-like	67	7	10	101.35	66.4	125	envelope protein syncytin-	10	0	0	Ailuridae|Bovidae|Cervidae|Giraffidae|Herpestidae|Nandiniidae|Phocidae	Metazoa	envelope protein syncytin-	67	Cervidae	10	uncertain	0	2	2	201	GCF_910594005.1	Cervus elaphus
NC_057818.1:57976843-57977106	10	139.7	86.8	151	group PABLB member 1 Env polyprotein-like	7	0	syncytin-B	86	7	10	127.08	87	169	envelope protein syncytin-	10	0	0	Ailuridae|Bovidae|Cervidae|Giraffidae|Herpestidae|Nandiniidae|Phocidae	Metazoa	envelope protein syncytin-	88	Cervidae	10	uncertain	0	1	0	477	GCF_910594005.1	Cervus elaphus
NC_057818.1:58095096-58095296	10	106.74	66.7	115	group PABLB member 1 Env polyprotein-like	7	0	group PABLB member 1 Env polyprotein-like	67	7	10	95.04	67.1	119	envelope protein syncytin-	10	0	0	Ailuridae|Bovidae|Cervidae|Giraffidae|Herpestidae|Nandiniidae|Phocidae	Metazoa	envelope protein syncytin-	67	Cervidae	10	uncertain	0	3	2	155	GCF_910594005.1	Cervus elaphus
NC_057818.1:58235040-58235303	10	139.7	86.8	151	group PABLB member 1 Env polyprotein-like	7	0	syncytin-B	86	7	10	127.08	87	169	envelope protein syncytin-	10	0	0	Ailuridae|Bovidae|Cervidae|Giraffidae|Herpestidae|Nandiniidae|Phocidae	Metazoa	envelope protein syncytin-	88	Cervidae	10	uncertain	0	1	0	477	GCF_910594005.1	Cervus elaphus
NC_057818.1:58272429-58272629	10	112.1	66.7	119	group PABLB member 1 Env polyprotein-like	7	0	group PABLB member 1 Env polyprotein-like	67	7	10	100.42	67.1	123	envelope protein syncytin-	10	0	0	Ailuridae|Bovidae|Cervidae|Giraffidae|Herpestidae|Nandiniidae|Phocidae	Metazoa	envelope protein syncytin-	67	Cervidae	10	uncertain	0	2	2	196	GCF_910594005.1	Cervus elaphus
NC_057818.1:58406569-58406769	10	113.38	66.7	121	group PABLB member 1 Env polyprotein-like	7	0	group PABLB member 1 Env polyprotein-like	67	7	10	101.35	66.4	125	envelope protein syncytin-	10	0	0	Ailuridae|Bovidae|Cervidae|Giraffidae|Herpestidae|Nandiniidae|Phocidae	Metazoa	envelope protein syncytin-	67	Cervidae	10	uncertain	0	2	2	201	GCF_910594005.1	Cervus elaphus
NC_057818.1:58816937-58817200	10	138.1	86.8	149	group PABLB member 1 Env polyprotein-like	7	0	syncytin-B	86	7	10	125.58	87	168	envelope protein syncytin-	10	0	0	Ailuridae|Bovidae|Cervidae|Giraffidae|Herpestidae|Nandiniidae|Phocidae	Metazoa	envelope protein syncytin-	88	Cervidae	10	uncertain	0	1	1	476	GCF_910594005.1	Cervus elaphus
NC_057818.1:58882088-58882351	10	138.1	86.8	149	group PABLB member 1 Env polyprotein-like	7	0	syncytin-B	86	7	10	125.58	87	168	envelope protein syncytin-	10	0	0	Ailuridae|Bovidae|Cervidae|Giraffidae|Herpestidae|Nandiniidae|Phocidae	Metazoa	envelope protein syncytin-	88	Cervidae	10	uncertain	0	1	1	476	GCF_910594005.1	Cervus elaphus
NC_057818.1:58947234-58947497	10	144.8	84.8	157	group PABLB member 1 Env polyprotein-like	7	0	syncytin-B	86	7	10	132.84	87	175	envelope protein syncytin-	10	0	0	Ailuridae|Bovidae|Cervidae|Giraffidae|Herpestidae|Nandiniidae|Phocidae	Metazoa	envelope protein syncytin-	88	Cervidae	10	uncertain	0	0	0	478	GCF_910594005.1	Cervus elaphus
NC_057818.1:59115499-59115771	10	136.1	83.9	157	group PABLB member 1 Env polyprotein-like	7	0	syncytin-B	91	7	10	116.89	80.8	142	envelope protein syncytin-	10	0	0	Ailuridae|Bovidae|Cervidae|Giraffidae|Herpestidae|Nandiniidae|Phocidae	Metazoa	envelope protein syncytin-	91	Bovidae	10	uncertain	0	3	2	176	GCF_910594005.1	Cervus elaphus
NC_057818.1:61782128-61782442	10	147.3	104	202	group PABLB member 1 Env polyprotein-like	9	0	group PABLB member 1 Env polyprotein-like	105	8	10	133.3	105	148	envelope protein syncytin-	10	0	0	Ailuridae|Bovidae|Cervidae|Giraffidae|Herpestidae|Nandiniidae|Phocidae	Metazoa	envelope protein syncytin-	105	Bovidae	10	uncertain	0	0	0	451	GCF_910594005.1	Cervus elaphus
NC_057818.1:63031778-63031978	10	115.48	66.7	124	group PABLB member 1 Env polyprotein-like	7	0	group PABLB member 1 Env polyprotein-like	67	7	10	103.07	67.1	128	envelope protein syncytin-	10	0	0	Ailuridae|Bovidae|Cervidae|Giraffidae|Herpestidae|Nandiniidae|Phocidae	Metazoa	envelope protein syncytin-	67	Cervidae	10	uncertain	0	2	3	200	GCF_910594005.1	Cervus elaphus
NC_057818.1:63268859-63269110	10	128.9	76.8	144	group PABLB member 1 Env polyprotein-like	7	0	syncytin-B	84	7	10	109.44	72.6	134	envelope protein syncytin-	10	0	0	Ailuridae|Bovidae|Cervidae|Giraffidae|Herpestidae|Nandiniidae|Phocidae	Metazoa	envelope protein syncytin-	84	Bovidae	10	uncertain	0	2	2	194	GCF_910594005.1	Cervus elaphus
NC_057818.1:63338437-63338709	10	136	83	155	group PABLB member 1 Env polyprotein-like	7	0	syncytin-B	91	7	10	116.92	79.6	141	envelope protein syncytin-	10	0	0	Ailuridae|Bovidae|Cervidae|Giraffidae|Herpestidae|Nandiniidae|Phocidae	Metazoa	envelope protein syncytin-	91	Bovidae	10	uncertain	0	2	2	194	GCF_910594005.1	Cervus elaphus
NC_057818.1:63459959-63460159	10	115.48	66.7	124	group PABLB member 1 Env polyprotein-like	7	0	group PABLB member 1 Env polyprotein-like	67	7	10	103.07	67.1	128	envelope protein syncytin-	10	0	0	Ailuridae|Bovidae|Cervidae|Giraffidae|Herpestidae|Nandiniidae|Phocidae	Metazoa	envelope protein syncytin-	67	Cervidae	10	uncertain	0	2	2	201	GCF_910594005.1	Cervus elaphus
NC_057818.1:63637240-63637440	10	111.41	66.7	119	group PABLB member 1 Env polyprotein-like	7	0	group PABLB member 1 Env polyprotein-like	67	7	10	98.99	66.1	122	envelope protein syncytin-	10	0	0	Ailuridae|Bovidae|Cervidae|Giraffidae|Herpestidae|Nandiniidae|Phocidae	Metazoa	envelope protein syncytin-	67	Cervidae	10	uncertain	0	2	2	190	GCF_910594005.1	Cervus elaphus
NC_057818.1:63938235-63938558	10	159.4	106.8	180	group PABLB member 1 Env polyprotein-like	7	0	syncytin-B	107	7	10	137.94	107.4	183	envelope protein syncytin-	10	0	0	Ailuridae|Bovidae|Cervidae|Giraffidae|Herpestidae|Phocidae	Metazoa	envelope protein syncytin-	107	Cervidae	9	uncertain	0	0	0	83	GCF_910594005.1	Cervus elaphus
NC_057818.1:63993742-63993942	10	110.94	66.7	122	group PABLB member 1 Env polyprotein-like	7	0	syncytin-B	67	7	10	96.68	67.2	124	envelope protein syncytin-	10	0	0	Ailuridae|Bovidae|Cervidae|Giraffidae|Herpestidae|Nandiniidae|Phocidae	Metazoa	envelope protein syncytin-	67	Cervidae	10	uncertain	0	0	1	204	GCF_910594005.1	Cervus elaphus
NC_057819.1:11159936-11160199	10	143.5	84.8	155	group PABLB member 1 Env polyprotein-like	7	0	syncytin-B	86	7	10	130.91	87	174	envelope protein syncytin-	10	0	0	Ailuridae|Bovidae|Cervidae|Giraffidae|Herpestidae|Nandiniidae|Phocidae	Metazoa	envelope protein syncytin-	88	Cervidae	10	uncertain	0	0	1	477	GCF_910594005.1	Cervus elaphus
NC_057819.1:128205403-128205711	10	151.2	97.9	170	group PABLB member 1 Env polyprotein-like	7	0	syncytin-B	103	7	10	126.38	90.4	164	envelope protein syncytin-	10	0	0	Ailuridae|Bovidae|Cervidae|Giraffidae|Herpestidae|Nandiniidae|Phocidae	Metazoa	envelope protein syncytin-	103	Bovidae	10	uncertain	0	0	1	197	GCF_910594005.1	Cervus elaphus
NC_057819.1:43908206-43908469	10	144.6	84.8	158	group PABLB member 1 Env polyprotein-like	7	0	syncytin-B	86	7	10	131.95	87	175	envelope protein syncytin-	10	0	0	Ailuridae|Bovidae|Cervidae|Giraffidae|Herpestidae|Nandiniidae|Phocidae	Metazoa	envelope protein syncytin-	88	Cervidae	10	uncertain	0	1	2	468	GCF_910594005.1	Cervus elaphus
NC_057819.1:49238600-49238863	10	143.4	84.8	155	group PABLB member 1 Env polyprotein-like	7	0	syncytin-B	86	7	10	131.15	87	173	envelope protein syncytin-	10	0	0	Ailuridae|Bovidae|Cervidae|Giraffidae|Herpestidae|Nandiniidae|Phocidae	Metazoa	envelope protein syncytin-	88	Cervidae	10	uncertain	0	1	0	471	GCF_910594005.1	Cervus elaphus
NC_057819.1:63563243-63563431	10	102.7	61.9	110	group PABLB member 1 Env polyprotein-like	7	0	envelope protein syncytin-	61	7	10	101.09	61.4	122	envelope protein syncytin-	10	0	0	Ailuridae|Bovidae|Cervidae|Giraffidae|Herpestidae|Nandiniidae|Phocidae	Metazoa	envelope protein syncytin-	63	Cervidae	10	uncertain	0	2	3	464	GCF_910594005.1	Cervus elaphus
NC_057819.1:67308795-67309058	10	144.3	84.8	156	group PABLB member 1 Env polyprotein-like	7	0	syncytin-B	86	7	10	131.46	87	174	envelope protein syncytin-	10	0	0	Ailuridae|Bovidae|Cervidae|Giraffidae|Herpestidae|Nandiniidae|Phocidae	Metazoa	envelope protein syncytin-	88	Cervidae	10	uncertain	0	2	0	474	GCF_910594005.1	Cervus elaphus
NC_057819.1:69162082-69162345	10	141.4	86.8	153	group PABLB member 1 Env polyprotein-like	7	0	syncytin-B	86	7	10	128.08	87	169	envelope protein syncytin-	10	0	0	Ailuridae|Bovidae|Cervidae|Giraffidae|Herpestidae|Nandiniidae|Phocidae	Metazoa	envelope protein syncytin-	88	Cervidae	10	uncertain	0	2	1	454	GCF_910594005.1	Cervus elaphus
NC_057819.1:74627962-74628225	10	144.5	84.8	158	group PABLB member 1 Env polyprotein-like	7	0	syncytin-B	86	7	10	131.21	87	172	envelope protein syncytin-	10	0	0	Ailuridae|Bovidae|Cervidae|Giraffidae|Herpestidae|Nandiniidae|Phocidae	Metazoa	envelope protein syncytin-	88	Cervidae	10	uncertain	0	0	0	181	GCF_910594005.1	Cervus elaphus
NC_057819.1:74725297-74725560	10	143.5	84.8	155	group PABLB member 1 Env polyprotein-like	7	0	syncytin-B	86	7	10	131.55	87	174	envelope protein syncytin-	10	0	0	Ailuridae|Bovidae|Cervidae|Giraffidae|Herpestidae|Nandiniidae|Phocidae	Metazoa	envelope protein syncytin-	88	Cervidae	10	uncertain	0	1	0	477	GCF_910594005.1	Cervus elaphus
NC_057819.1:82209205-82209468	10	139.4	86.8	152	group PABLB member 1 Env polyprotein-like	7	0	syncytin-B	86	7	10	126.3	87	168	envelope protein syncytin-	10	0	0	Ailuridae|Bovidae|Cervidae|Giraffidae|Herpestidae|Nandiniidae|Phocidae	Metazoa	envelope protein syncytin-	88	Cervidae	10	uncertain	0	0	2	476	GCF_910594005.1	Cervus elaphus
NC_057819.1:8931552-8931698	10	74.7	44.3	80.1	group PABLB member 1 Env polyprotein-like	8	0	envelope protein syncytin-	41	7	10	74.52	43	82.4	envelope protein syncytin-	10	0	0	Ailuridae|Bovidae|Cervidae|Giraffidae|Herpestidae|Nandiniidae|Phocidae	Metazoa	envelope protein syncytin-	46	Bovidae	10	uncertain	0	0	0	49	GCF_910594005.1	Cervus elaphus
NC_057820.1:12089563-12089982	10	214.8	134.8	234	group PABLB member 1 Env polyprotein-like	7	0	group PABLB member 1 Env polyprotein-like	140	7	10	185	129.5	236	envelope protein syncytin-	10	0	0	Ailuridae|Bovidae|Cervidae|Giraffidae|Nandiniidae|Phocidae	Metazoa	envelope protein syncytin-	125	Cervidae	9	uncertain	0	2	1	314	GCF_910594005.1	Cervus elaphus
NC_057820.1:25261126-25261326	10	113.8	66.7	122	group PABLB member 1 Env polyprotein-like	7	0	group PABLB member 1 Env polyprotein-like	67	7	10	103.06	66.1	125	envelope protein syncytin-	10	0	0	Ailuridae|Bovidae|Cervidae|Giraffidae|Herpestidae|Nandiniidae|Phocidae	Metazoa	envelope protein syncytin-	67	Cervidae	10	uncertain	0	3	2	200	GCF_910594005.1	Cervus elaphus
NC_057820.1:2601179-2601442	10	143.4	84.8	155	group PABLB member 1 Env polyprotein-like	7	0	syncytin-B	86	7	10	131.15	87	173	envelope protein syncytin-	10	0	0	Ailuridae|Bovidae|Cervidae|Giraffidae|Herpestidae|Nandiniidae|Phocidae	Metazoa	envelope protein syncytin-	88	Cervidae	10	uncertain	0	1	0	477	GCF_910594005.1	Cervus elaphus
NC_057821.1:25383495-25383620	10	73.29	41.9	77	group PABLB member 1 Env polyprotein-like	8	0	envelope protein syncytin-	42	7	10	71.9	41.6	78.2	envelope protein syncytin-	10	0	0	Ailuridae|Bovidae|Cervidae|Giraffidae|Herpestidae|Nandiniidae|Phocidae	Metazoa	envelope protein syncytin-	42	Cervidae	10	uncertain	0	1	1	181	GCF_910594005.1	Cervus elaphus
NC_057821.1:31739953-31740243	10	106.09	84.4	126	group PABLB member 1 Env polyprotein-like	7	0	group PABLB member 1 Env polyprotein-like	87	7	10	106.08	82.7	122	envelope protein syncytin-	10	0	0	Ailuridae|Bovidae|Cervidae|Giraffidae|Herpestidae|Nandiniidae|Phocidae	Metazoa	envelope protein syncytin-	84	Cervidae	10	uncertain	0	0	0	63	GCF_910594005.1	Cervus elaphus
NC_057822.1:171392-171577	10	77.23	48.8	80.9	group PABLB member 1 Env polyprotein-like	8	0	envelope protein syncytin-	49	7	10	75.46	48.6	80.9	envelope protein syncytin-	10	0	0	Ailuridae|Bovidae|Cervidae|Giraffidae|Herpestidae|Nandiniidae|Phocidae	Metazoa	envelope protein syncytin-	49	Bovidae	10	uncertain	0	0	0	42	GCF_910594005.1	Cervus elaphus
NC_057822.1:17196124-17196387	10	147.8	87	160	group PABLB member 1 Env polyprotein-like	7	0	syncytin-B	86	7	10	134.94	87.4	174	envelope protein syncytin-	10	0	0	Ailuridae|Bovidae|Cervidae|Giraffidae|Herpestidae|Nandiniidae|Phocidae	Metazoa	envelope protein syncytin-	88	Cervidae	10	uncertain	0	1	0	475	GCF_910594005.1	Cervus elaphus
NC_057822.1:21816652-21816840	10	102.18	61.8	110	group PABLB member 1 Env polyprotein-like	7	0	group PABLB member 1 Env polyprotein	63	6	10	100.12	61.4	120	envelope protein syncytin-	10	0	0	Ailuridae|Bovidae|Cervidae|Giraffidae|Herpestidae|Nandiniidae|Phocidae	Metazoa	envelope protein syncytin-	63	Cervidae	10	uncertain	0	1	2	475	GCF_910594005.1	Cervus elaphus
NC_057823.1:11863404-11863664	10	140.2	84.2	155	group PABLB member 1 Env polyprotein-like	7	0	PREDICTED: uncharacterized protein	87	7	10	122.7	86.7	157	envelope protein syncytin-	10	0	0	Ailuridae|Bovidae|Cervidae|Giraffidae|Herpestidae|Phocidae	Metazoa	envelope protein syncytin-	86	Cervidae	9	uncertain	2	1	1	355	GCF_910594005.1	Cervus elaphus
NC_057823.1:23340775-23341095	10	146.9	106.5	205	group PABLB member 1 Env polyprotein-like	8	0	group PABLB member 1 Env polyprotein-like	107	7	10	129.7	106.4	144	envelope protein syncytin-	10	0	0	Ailuridae|Bovidae|Cervidae|Giraffidae|Herpestidae|Nandiniidae|Phocidae	Metazoa	envelope protein syncytin-	107	Bovidae	10	uncertain	0	0	0	313	GCF_910594005.1	Cervus elaphus
NC_057823.1:39410451-39410594	10	69.93	40	74.7	group PABLB member 1 Env polyprotein-like	8	0	group PABLB member 1 Env polyprotein-like	40	8	10	69.02	40.7	75.9	envelope protein syncytin-	10	0	0	Ailuridae|Bovidae|Cervidae|Giraffidae|Herpestidae|Nandiniidae|Phocidae	Metazoa	envelope protein syncytin-	47	Bovidae	10	uncertain	0	0	0	39	GCF_910594005.1	Cervus elaphus
NC_057823.1:7489699-7490052	10	145.1	110	165	group PABLB member 1 Env polyprotein-like	7	0	group PABLB member 1 Env polyprotein-like	110	7	10	130.82	108.8	159	envelope protein syncytin-	10	0	0	Ailuridae|Bovidae|Cervidae|Giraffidae|Herpestidae|Nandiniidae|Phocidae	Metazoa	envelope protein syncytin-	110	Cervidae	10	uncertain	0	0	0	128	GCF_910594005.1	Cervus elaphus
NC_057823.1:83942596-83942865	10	101.95	82.9	135	group PABLB member 1 Env polyprotein-like	7	0	group PABLB member 1 Env polyprotein-like	89	7	10	97.68	84.5	108	envelope protein syncytin-	10	0	0	Ailuridae|Bovidae|Cervidae|Herpestidae|Nandiniidae|Phocidae	Metazoa	envelope protein syncytin-	89	Phocidae	9	uncertain	0	0	0	83	GCF_910594005.1	Cervus elaphus
NC_057823.1:9198186-9198452	10	131.4	82.7	145	group PABLB member 1 Env polyprotein-like	7	0	group PABLB member 1 Env polyprotein	84	7	10	122.77	83.4	155	envelope protein syncytin-	10	0	0	Ailuridae|Bovidae|Cervidae|Giraffidae|Herpestidae|Nandiniidae|Phocidae	Metazoa	envelope protein syncytin-	84	Cervidae	10	uncertain	0	0	0	63	GCF_910594005.1	Cervus elaphus
NC_057823.1:9221871-9222071	10	117.8	66.7	127	group PABLB member 1 Env polyprotein-like	7	0	group PABLB member 1 Env polyprotein-like	67	7	10	104.97	67.2	131	envelope protein syncytin-	10	0	0	Ailuridae|Bovidae|Cervidae|Giraffidae|Herpestidae|Nandiniidae|Phocidae	Metazoa	envelope protein syncytin-	67	Cervidae	10	uncertain	0	2	3	200	GCF_910594005.1	Cervus elaphus
NC_057825.1:100010898-100011161	10	144.2	84.8	156	group PABLB member 1 Env polyprotein-like	7	0	syncytin-B	86	7	10	131.46	87	174	envelope protein syncytin-	10	0	0	Ailuridae|Bovidae|Cervidae|Giraffidae|Herpestidae|Nandiniidae|Phocidae	Metazoa	envelope protein syncytin-	88	Cervidae	10	uncertain	0	1	0	477	GCF_910594005.1	Cervus elaphus
NC_057825.1:102633400-102633660	10	143.9	86.3	159	group PABLB member 1 Env polyprotein-like	7	0	PREDICTED: uncharacterized protein	87	7	10	126.75	86	161	envelope protein syncytin-	10	0	0	Ailuridae|Bovidae|Cervidae|Giraffidae|Herpestidae|Nandiniidae|Phocidae	Metazoa	envelope protein syncytin-	86	Cervidae	10	uncertain	1	3	0	333	GCF_910594005.1	Cervus elaphus
NC_057825.1:47285639-47285923	10	132.7	93.6	188	group PABLB member 1 Env polyprotein-like	8	0	group PABLB member 1 Env polyprotein-like	95	7	10	117	93.7	129	envelope protein syncytin-	10	0	0	Ailuridae|Bovidae|Cervidae|Giraffidae|Herpestidae|Nandiniidae|Phocidae	Metazoa	envelope protein syncytin-	95	Bovidae	10	uncertain	0	0	0	313	GCF_910594005.1	Cervus elaphus
NC_057825.1:55354284-55354568	10	130.1	93.6	184	group PABLB member 1 Env polyprotein-like	8	0	group PABLB member 1 Env polyprotein-like	95	7	10	114.3	93.7	126	envelope protein syncytin-	10	0	0	Ailuridae|Bovidae|Cervidae|Giraffidae|Herpestidae|Nandiniidae|Phocidae	Metazoa	envelope protein syncytin-	95	Bovidae	10	uncertain	0	0	0	313	GCF_910594005.1	Cervus elaphus
NC_057825.1:58589859-58590143	10	132.4	93.8	185	group PABLB member 1 Env polyprotein-like	9	0	group PABLB member 1 Env polyprotein-like	95	8	10	118.2	93.7	131	envelope protein syncytin-	10	0	0	Ailuridae|Bovidae|Cervidae|Giraffidae|Herpestidae|Nandiniidae|Phocidae	Metazoa	envelope protein syncytin-	95	Bovidae	10	uncertain	0	0	0	451	GCF_910594005.1	Cervus elaphus
NC_057826.1:18214803-18215003	10	117.88	66.7	126	group PABLB member 1 Env polyprotein-like	7	0	syncytin-B	67	7	10	106.04	67.2	132	envelope protein syncytin-	10	0	0	Ailuridae|Bovidae|Cervidae|Giraffidae|Herpestidae|Nandiniidae|Phocidae	Metazoa	envelope protein syncytin-	67	Cervidae	10	uncertain	0	2	0	198	GCF_910594005.1	Cervus elaphus
NC_057826.1:74191609-74191872	10	144.6	84.8	158	group PABLB member 1 Env polyprotein-like	7	0	syncytin-B	86	7	10	131.95	87	175	envelope protein syncytin-	10	0	0	Ailuridae|Bovidae|Cervidae|Giraffidae|Herpestidae|Nandiniidae|Phocidae	Metazoa	envelope protein syncytin-	88	Cervidae	10	uncertain	0	1	1	475	GCF_910594005.1	Cervus elaphus
NC_057826.1:79350609-79350809	10	110.51	66.7	120	group PABLB member 1 Env polyprotein-like	7	0	group PABLB member 1 Env polyprotein-like	67	7	10	98.63	66.5	121	envelope protein syncytin-	10	0	0	Ailuridae|Bovidae|Cervidae|Giraffidae|Herpestidae|Nandiniidae|Phocidae	Metazoa	envelope protein syncytin-	67	Bovidae	10	uncertain	0	4	0	466	GCF_910594005.1	Cervus elaphus
NC_057826.1:91626462-91626734	10	148.6	89.7	160	group PABLB member 1 Env polyprotein-like	7	0	syncytin-B	89	7	10	135.65	89.3	173	envelope protein syncytin-	10	0	0	Ailuridae|Bovidae|Cervidae|Giraffidae|Herpestidae|Nandiniidae|Phocidae	Metazoa	envelope protein syncytin-	90	Cervidae	10	uncertain	0	0	0	118	GCF_910594005.1	Cervus elaphus
NC_057826.1:98968737-98968937	10	118.4	66.7	125	group PABLB member 1 Env polyprotein-like	7	0	syncytin-B	67	7	10	109.12	67.3	139	envelope protein syncytin-	10	0	0	Ailuridae|Bovidae|Cervidae|Giraffidae|Herpestidae|Nandiniidae|Phocidae	Metazoa	envelope protein syncytin-	67	Cervidae	10	uncertain	1	0	0	170	GCF_910594005.1	Cervus elaphus
NC_057827.1:23499070-23499282	10	88.26	68.5	123	group PABLB member 1 Env polyprotein-like	8	0	early endosome antigen 1	71	7	10	75.5	67	120	envelope protein syncytin-	10	0	0	Ailuridae|Bovidae|Cervidae|Giraffidae|Herpestidae|Phocidae	Metazoa	envelope glycoprotein	72	Bovidae	9	uncertain	0	1	1	451	GCF_910594005.1	Cervus elaphus
NC_057827.1:31330300-31330563	10	109.3	69.7	120	group PABLB member 1 Env polyprotein-like	7	0	group PABLB member 1 Env polyprotein	70	7	10	106.75	69.5	127	envelope protein syncytin-	10	0	0	Ailuridae|Bovidae|Cervidae|Giraffidae|Herpestidae|Nandiniidae|Phocidae	Metazoa	envelope protein syncytin-	71	Cervidae	10	uncertain	0	0	0	63	GCF_910594005.1	Cervus elaphus
NC_057827.1:32715209-32715472	10	140.7	86.7	155	group PABLB member 1 Env polyprotein-like	7	0	group PABLB member 1 Env polyprotein-like	88	7	10	123.89	87.1	157	envelope protein syncytin-	10	0	0	Ailuridae|Bovidae|Cervidae|Giraffidae|Herpestidae|Nandiniidae|Phocidae	Metazoa	envelope protein syncytin-	88	Cervidae	10	uncertain	0	3	1	474	GCF_910594005.1	Cervus elaphus
NC_057827.1:39306756-39307019	10	143.4	84.8	155	group PABLB member 1 Env polyprotein-like	7	0	syncytin-B	86	7	10	131.15	87	173	envelope protein syncytin-	10	0	0	Ailuridae|Bovidae|Cervidae|Giraffidae|Herpestidae|Nandiniidae|Phocidae	Metazoa	envelope protein syncytin-	88	Cervidae	10	uncertain	0	1	0	471	GCF_910594005.1	Cervus elaphus
NC_057827.1:44015160-44015444	10	131.6	93.6	186	group PABLB member 1 Env polyprotein-like	8	0	group PABLB member 1 Env polyprotein-like	95	7	10	115.9	93.7	128	envelope protein syncytin-	10	0	0	Ailuridae|Bovidae|Cervidae|Giraffidae|Herpestidae|Nandiniidae|Phocidae	Metazoa	envelope protein syncytin-	95	Bovidae	10	uncertain	0	0	0	313	GCF_910594005.1	Cervus elaphus
NC_057827.1:58345614-58345877	10	141.9	86.8	154	group PABLB member 1 Env polyprotein-like	7	0	syncytin-B	86	7	10	130.16	86.2	171	envelope protein syncytin-	10	0	0	Ailuridae|Bovidae|Cervidae|Giraffidae|Herpestidae|Nandiniidae|Phocidae	Metazoa	envelope protein syncytin-	88	Cervidae	10	uncertain	0	3	0	452	GCF_910594005.1	Cervus elaphus
NC_057827.1:62439886-62440011	10	73.3	41.9	77	group PABLB member 1 Env polyprotein-like	8	0	group PABLB member 1 Env polyprotein-like	42	7	10	71.68	41.6	75.9	envelope protein syncytin-	10	0	0	Ailuridae|Bovidae|Cervidae|Giraffidae|Herpestidae|Nandiniidae|Phocidae	Metazoa	envelope protein syncytin-	42	Cervidae	10	uncertain	0	2	2	201	GCF_910594005.1	Cervus elaphus
NC_057827.1:64425304-64425567	10	143	84.8	156	group PABLB member 1 Env polyprotein-like	7	0	syncytin-B	86	7	10	130.65	87	173	envelope protein syncytin-	10	0	0	Ailuridae|Bovidae|Cervidae|Giraffidae|Herpestidae|Nandiniidae|Phocidae	Metazoa	envelope protein syncytin-	88	Cervidae	10	uncertain	0	1	2	475	GCF_910594005.1	Cervus elaphus
NC_057828.1:11760317-11760601	10	132.7	93.6	188	group PABLB member 1 Env polyprotein-like	8	0	group PABLB member 1 Env polyprotein-like	95	7	10	117	93.7	129	envelope protein syncytin-	10	0	0	Ailuridae|Bovidae|Cervidae|Giraffidae|Herpestidae|Nandiniidae|Phocidae	Metazoa	envelope protein syncytin-	95	Bovidae	10	uncertain	0	0	0	313	GCF_910594005.1	Cervus elaphus
NC_057828.1:18303034-18303159	10	74.63	41.8	79.7	group PABLB member 1 Env polyprotein-like	8	0	envelope protein syncytin-	42	7	10	74.93	41.6	80.5	envelope protein syncytin-	10	0	0	Ailuridae|Bovidae|Cervidae|Giraffidae|Herpestidae|Nandiniidae|Phocidae	Metazoa	envelope protein syncytin-	42	Cervidae	10	uncertain	0	1	0	101	GCF_910594005.1	Cervus elaphus
NC_057828.1:49751579-49751842	10	144.1	86.8	155	group PABLB member 1 Env polyprotein-like	7	0	syncytin-B	86	7	10	133.19	87.1	174	envelope protein syncytin-	10	0	0	Ailuridae|Bovidae|Cervidae|Giraffidae|Herpestidae|Nandiniidae|Phocidae	Metazoa	envelope protein syncytin-	88	Cervidae	10	uncertain	0	0	1	476	GCF_910594005.1	Cervus elaphus
NC_057828.1:60532623-60532883	10	141.7	83.8	153	group PABLB member 1 Env polyprotein-like	7	0	syncytin-B	85	7	10	130.64	86.4	171	envelope protein syncytin-	10	0	0	Ailuridae|Bovidae|Cervidae|Giraffidae|Herpestidae|Nandiniidae|Phocidae	Metazoa	envelope protein syncytin-	87	Cervidae	10	uncertain	0	2	1	475	GCF_910594005.1	Cervus elaphus
NC_057828.1:7416991-7417173	10	92.51	60.9	98.6	group PABLB member 1 Env polyprotein-like	7	0	syncytin-B	60	7	10	86.6	59.8	100	envelope protein syncytin-	10	0	0	Ailuridae|Bovidae|Cervidae|Giraffidae|Herpestidae|Phocidae	Metazoa	envelope protein syncytin-	61	Cervidae	9	uncertain	0	0	2	204	GCF_910594005.1	Cervus elaphus
NC_057828.1:75787457-75787720	10	143.4	84.8	155	group PABLB member 1 Env polyprotein-like	7	0	syncytin-B	86	7	10	130.73	87	171	envelope protein syncytin-	10	0	0	Ailuridae|Bovidae|Cervidae|Giraffidae|Herpestidae|Nandiniidae|Phocidae	Metazoa	envelope protein syncytin-	88	Cervidae	10	uncertain	0	3	0	452	GCF_910594005.1	Cervus elaphus
NC_057829.1:1662036-1662299	10	140.4	84.8	152	group PABLB member 1 Env polyprotein-like	7	0	syncytin-B	86	7	10	127.38	87	170	envelope protein syncytin-	10	0	0	Ailuridae|Bovidae|Cervidae|Giraffidae|Herpestidae|Nandiniidae|Phocidae	Metazoa	envelope protein syncytin-	88	Cervidae	10	uncertain	0	2	0	470	GCF_910594005.1	Cervus elaphus
NC_057829.1:28155590-28155826	10	124.5	78	135	group PABLB member 1 Env polyprotein-like	7	0	syncytin-B	78	7	10	117.94	78	142	envelope protein syncytin-	10	0	0	Ailuridae|Bovidae|Cervidae|Giraffidae|Herpestidae|Phocidae	Metazoa	envelope protein syncytin-	78	Cervidae	9	uncertain	0	0	0	54	GCF_910594005.1	Cervus elaphus
NC_057829.1:3395936-3396136	10	74.5	47.8	79	group PABLB member 1 Env polyprotein-like	8	0	envelope protein syncytin-	48	7	10	72.28	47.8	81.3	envelope protein syncytin-	10	0	0	Ailuridae|Bovidae|Cervidae|Giraffidae|Herpestidae|Nandiniidae|Phocidae	Metazoa	envelope protein syncytin-	48	Bovidae	10	uncertain	0	0	0	42	GCF_910594005.1	Cervus elaphus
NC_057829.1:57778729-57778992	10	122.7	86.7	173	group PABLB member 1 Env polyprotein-like	9	0	group PABLB member 1 Env polyprotein-like	88	8	10	112.83	86	132	envelope protein syncytin-	10	0	0	Ailuridae|Bovidae|Cervidae|Giraffidae|Herpestidae|Nandiniidae|Phocidae	Metazoa	envelope protein syncytin-	88	Bovidae	10	uncertain	0	0	1	451	GCF_910594005.1	Cervus elaphus
NC_057829.1:64325792-64326043	3	67.9	80.3333	74.3	uncharacterized protein isoform	2	1	N	84	3	2	74.9	84	75.5	N	0	2	0	Bornaviridae	Orthornavirae	N	84	Bornaviridae	2	likely-eve	0	2	0	132	GCF_910594005.1	Cervus elaphus
NC_057829.1:65995945-65996217	10	115.9	75.4	130	group PABLB member 1 Env polyprotein-like	7	0	group PABLB member 1 Env polyprotein	76	7	10	109.81	74.6	134	envelope protein syncytin-	10	0	0	Ailuridae|Bovidae|Cervidae|Giraffidae|Herpestidae|Nandiniidae|Phocidae	Metazoa	envelope protein syncytin-	76	Cervidae	10	uncertain	0	0	0	63	GCF_910594005.1	Cervus elaphus
NC_057829.1:66434126-66434389	10	141.6	84.8	153	group PABLB member 1 Env polyprotein-like	7	0	syncytin-B	86	7	10	128.69	87	169	envelope protein syncytin-	10	0	0	Ailuridae|Bovidae|Cervidae|Giraffidae|Herpestidae|Nandiniidae|Phocidae	Metazoa	envelope protein syncytin-	88	Cervidae	10	uncertain	0	3	1	451	GCF_910594005.1	Cervus elaphus
NC_057829.1:93795417-93795674	10	139.3	85.9	152	group PABLB member 1 Env polyprotein-like	7	0	syncytin-B	86	7	10	127.2	86	163	envelope protein syncytin-	10	0	0	Ailuridae|Bovidae|Cervidae|Giraffidae|Herpestidae|Nandiniidae|Phocidae	Metazoa	envelope protein syncytin-	86	Cervidae	10	uncertain	0	2	0	414	GCF_910594005.1	Cervus elaphus
NC_057830.1:18787390-18787674	10	132	93.6	187	group PABLB member 1 Env polyprotein-like	8	0	group PABLB member 1 Env polyprotein-like	95	7	10	116.6	93.7	129	envelope protein syncytin-	10	0	0	Ailuridae|Bovidae|Cervidae|Giraffidae|Herpestidae|Nandiniidae|Phocidae	Metazoa	envelope protein syncytin-	95	Bovidae	10	uncertain	0	0	1	312	GCF_910594005.1	Cervus elaphus
NC_057830.1:42572649-42572837	10	102.56	62.1	112	group PABLB member 1 Env polyprotein-like	8	0	group PABLB member 1 Env polyprotein	63	7	10	99.9	62	117	envelope protein syncytin-	10	0	0	Ailuridae|Bovidae|Cervidae|Giraffidae|Herpestidae|Nandiniidae|Phocidae	Metazoa	envelope protein syncytin-	63	Cervidae	10	uncertain	0	5	1	396	GCF_910594005.1	Cervus elaphus
NC_057830.1:8579807-8580091	10	132.7	93.6	188	group PABLB member 1 Env polyprotein-like	8	0	group PABLB member 1 Env polyprotein-like	95	7	10	117	93.7	129	envelope protein syncytin-	10	0	0	Ailuridae|Bovidae|Cervidae|Giraffidae|Herpestidae|Nandiniidae|Phocidae	Metazoa	envelope protein syncytin-	95	Bovidae	10	uncertain	0	0	0	451	GCF_910594005.1	Cervus elaphus
NC_057831.1:12033664-12033864	10	115.78	66.7	124	group PABLB member 1 Env polyprotein-like	7	0	syncytin-B	67	7	10	103.84	67.2	133	envelope protein syncytin-	10	0	0	Ailuridae|Bovidae|Cervidae|Giraffidae|Herpestidae|Nandiniidae|Phocidae	Metazoa	envelope protein syncytin-	67	Cervidae	10	uncertain	0	0	0	129	GCF_910594005.1	Cervus elaphus
NC_057831.1:59632057-59632320	10	144.8	84.8	157	group PABLB member 1 Env polyprotein-like	7	0	syncytin-B	86	7	10	132.19	87	174	envelope protein syncytin-	10	0	0	Ailuridae|Bovidae|Cervidae|Giraffidae|Herpestidae|Nandiniidae|Phocidae	Metazoa	envelope protein syncytin-	88	Cervidae	10	uncertain	0	1	2	471	GCF_910594005.1	Cervus elaphus
NC_057831.1:60931890-60932153	10	145.8	86.8	158	group PABLB member 1 Env polyprotein-like	7	0	syncytin-B	86	7	10	133.52	87	176	envelope protein syncytin-	10	0	0	Ailuridae|Bovidae|Cervidae|Giraffidae|Herpestidae|Nandiniidae|Phocidae	Metazoa	envelope protein syncytin-	88	Cervidae	10	uncertain	0	0	0	478	GCF_910594005.1	Cervus elaphus
NC_057831.1:6106890-6107174	10	133.8	93.9	184	group PABLB member 1 Env polyprotein-like	8	0	group PABLB member 1 Env polyprotein-like	95	7	10	119.8	93.3	132	envelope protein syncytin-	10	0	0	Ailuridae|Bovidae|Cervidae|Giraffidae|Herpestidae|Nandiniidae|Phocidae	Metazoa	envelope protein syncytin-	95	Bovidae	10	uncertain	0	0	0	313	GCF_910594005.1	Cervus elaphus
NC_057831.1:6264634-6264897	10	145.1	84.8	156	group PABLB member 1 Env polyprotein-like	7	0	syncytin-B	86	7	10	131.54	87	172	envelope protein syncytin-	10	0	0	Ailuridae|Bovidae|Cervidae|Giraffidae|Herpestidae|Nandiniidae|Phocidae	Metazoa	envelope protein syncytin-	88	Cervidae	10	uncertain	0	0	0	271	GCF_910594005.1	Cervus elaphus
NC_057831.1:6854847-6855110	10	146.7	86.8	159	group PABLB member 1 Env polyprotein-like	7	0	syncytin-B	86	7	10	134.04	87	174	envelope protein syncytin-	10	0	0	Ailuridae|Bovidae|Cervidae|Giraffidae|Herpestidae|Nandiniidae|Phocidae	Metazoa	envelope protein syncytin-	88	Cervidae	10	uncertain	0	0	1	270	GCF_910594005.1	Cervus elaphus
NC_057831.1:7232862-7233146	10	133.8	93.9	184	group PABLB member 1 Env polyprotein-like	8	0	group PABLB member 1 Env polyprotein-like	95	7	10	119.8	93.3	132	envelope protein syncytin-	10	0	0	Ailuridae|Bovidae|Cervidae|Giraffidae|Herpestidae|Nandiniidae|Phocidae	Metazoa	envelope protein syncytin-	95	Bovidae	10	uncertain	0	0	0	313	GCF_910594005.1	Cervus elaphus
NC_057831.1:7392109-7392372	10	146.7	86.8	159	group PABLB member 1 Env polyprotein-like	7	0	syncytin-B	86	7	10	134.04	87	174	envelope protein syncytin-	10	0	0	Ailuridae|Bovidae|Cervidae|Giraffidae|Herpestidae|Nandiniidae|Phocidae	Metazoa	envelope protein syncytin-	88	Cervidae	10	uncertain	0	0	0	271	GCF_910594005.1	Cervus elaphus
NC_057831.1:7790476-7790760	10	133.8	93.9	184	group PABLB member 1 Env polyprotein-like	8	0	group PABLB member 1 Env polyprotein-like	95	7	10	119.8	93.3	132	envelope protein syncytin-	10	0	0	Ailuridae|Bovidae|Cervidae|Giraffidae|Herpestidae|Nandiniidae|Phocidae	Metazoa	envelope protein syncytin-	95	Bovidae	10	uncertain	0	0	0	313	GCF_910594005.1	Cervus elaphus
NC_057831.1:7948253-7948516	10	146.7	86.8	159	group PABLB member 1 Env polyprotein-like	7	0	syncytin-B	86	7	10	134.04	87	174	envelope protein syncytin-	10	0	0	Ailuridae|Bovidae|Cervidae|Giraffidae|Herpestidae|Nandiniidae|Phocidae	Metazoa	envelope protein syncytin-	88	Cervidae	10	uncertain	0	0	0	271	GCF_910594005.1	Cervus elaphus
NC_057831.1:8322776-8323060	10	133.8	93.9	184	group PABLB member 1 Env polyprotein-like	8	0	group PABLB member 1 Env polyprotein-like	95	7	10	119.8	93.3	132	envelope protein syncytin-	10	0	0	Ailuridae|Bovidae|Cervidae|Giraffidae|Herpestidae|Nandiniidae|Phocidae	Metazoa	envelope protein syncytin-	95	Bovidae	10	uncertain	0	0	0	313	GCF_910594005.1	Cervus elaphus
NC_057831.1:8480729-8480992	10	146.7	86.8	159	group PABLB member 1 Env polyprotein-like	7	0	syncytin-B	86	7	10	134.04	87	174	envelope protein syncytin-	10	0	0	Ailuridae|Bovidae|Cervidae|Giraffidae|Herpestidae|Nandiniidae|Phocidae	Metazoa	envelope protein syncytin-	88	Cervidae	10	uncertain	0	0	0	271	GCF_910594005.1	Cervus elaphus
NC_057832.1:15097628-15097912	10	132.7	93.6	188	group PABLB member 1 Env polyprotein-like	8	0	group PABLB member 1 Env polyprotein-like	95	7	10	117	93.7	129	envelope protein syncytin-	10	0	0	Ailuridae|Bovidae|Cervidae|Giraffidae|Herpestidae|Nandiniidae|Phocidae	Metazoa	envelope protein syncytin-	95	Bovidae	10	uncertain	0	0	0	313	GCF_910594005.1	Cervus elaphus
NC_057832.1:44413832-44414068	10	119	77.4	136	group PABLB member 1 Env polyprotein-like	7	0	PREDICTED: uncharacterized protein	79	7	10	105.06	75.2	129	envelope protein syncytin-	10	0	0	Ailuridae|Bovidae|Cervidae|Giraffidae|Herpestidae|Nandiniidae|Phocidae	Metazoa	envelope protein syncytin-	79	Cervidae	10	uncertain	0	2	2	325	GCF_910594005.1	Cervus elaphus
NC_057832.1:70176200-70176520	10	164.1	107	179	group PABLB member 1 Env polyprotein-like	7	0	syncytin-B	107	7	10	150.2	107.4	193	envelope protein syncytin-	10	0	0	Ailuridae|Bovidae|Cervidae|Giraffidae|Herpestidae|Phocidae	Metazoa	envelope protein syncytin-	107	Cervidae	9	uncertain	0	1	1	202	GCF_910594005.1	Cervus elaphus
NC_057833.1:13731656-13731919	10	144.1	86.8	155	group PABLB member 1 Env polyprotein-like	7	0	syncytin-B	86	7	10	133.19	87.1	174	envelope protein syncytin-	10	0	0	Ailuridae|Bovidae|Cervidae|Giraffidae|Herpestidae|Nandiniidae|Phocidae	Metazoa	envelope protein syncytin-	88	Cervidae	10	uncertain	0	0	1	477	GCF_910594005.1	Cervus elaphus
NC_057833.1:66022420-66022749	10	175.1	109.9	207	group PABLB member 1 Env polyprotein-like	7	0	group PABLB member 1 Env polyprotein	109	7	10	156	109.2	199	envelope protein syncytin-	10	0	0	Ailuridae|Bovidae|Cervidae|Giraffidae|Herpestidae|Phocidae	Metazoa	envelope protein syncytin-	109	Cervidae	9	uncertain	0	0	0	122	GCF_910594005.1	Cervus elaphus
NC_057833.1:71274880-71275086	10	96.96	67.3	106	group PABLB member 1 Env polyprotein-like	8	0	group PABLB member 1 Env polyprotein-like	69	7	10	95.29	67.7	108	envelope protein syncytin-	10	0	0	Ailuridae|Bovidae|Cervidae|Giraffidae|Herpestidae|Phocidae	Metazoa	envelope protein syncytin-	67	Cervidae	9	uncertain	2	0	2	279	GCF_910594005.1	Cervus elaphus
NC_057834.1:101048224-101048424	10	122.6	66.7	131	group PABLB member 1 Env polyprotein-like	7	0	syncytin-B	67	7	10	111.7	67.2	140	envelope protein syncytin-	10	0	0	Ailuridae|Bovidae|Cervidae|Giraffidae|Herpestidae|Nandiniidae|Phocidae	Metazoa	envelope protein syncytin-	67	Cervidae	10	uncertain	0	3	0	290	GCF_910594005.1	Cervus elaphus
NC_057834.1:130612962-130613288	10	174.9	108.5	191	group PABLB member 1 Env polyprotein-like	7	0	syncytin-B	109	7	10	157.6	108.7	212	envelope protein syncytin-	10	0	0	Ailuridae|Bovidae|Cervidae|Giraffidae|Herpestidae|Phocidae	Metazoa	envelope protein syncytin-	109	Cervidae	9	uncertain	0	1	1	476	GCF_910594005.1	Cervus elaphus
NC_057834.1:140318962-140319246	10	131.9	93.6	187	group PABLB member 1 Env polyprotein-like	8	0	group PABLB member 1 Env polyprotein-like	95	7	10	116.5	93.7	128	envelope protein syncytin-	10	0	0	Ailuridae|Bovidae|Cervidae|Giraffidae|Herpestidae|Nandiniidae|Phocidae	Metazoa	envelope protein syncytin-	95	Bovidae	10	uncertain	0	0	0	313	GCF_910594005.1	Cervus elaphus
NC_057834.1:140331995-140332252	10	139.2	83.8	156	group PABLB member 1 Env polyprotein-like	7	0	syncytin-B	86	7	10	123.55	86.1	157	envelope protein syncytin-	10	0	0	Ailuridae|Bovidae|Cervidae|Giraffidae|Herpestidae|Nandiniidae|Phocidae	Metazoa	envelope protein syncytin-	86	Cervidae	10	uncertain	0	0	2	201	GCF_910594005.1	Cervus elaphus
NC_057834.1:43442096-43442296	10	116.1	66.7	125	group PABLB member 1 Env polyprotein-like	7	0	syncytin-B	67	7	10	105.59	67.2	133	envelope protein syncytin-	10	0	0	Ailuridae|Bovidae|Cervidae|Giraffidae|Herpestidae|Nandiniidae|Phocidae	Metazoa	envelope protein syncytin-	67	Cervidae	10	uncertain	0	1	2	456	GCF_910594005.1	Cervus elaphus
NC_057834.1:55626660-55626848	10	101	61.8	108	group PABLB member 1 Env polyprotein-like	8	0	group PABLB member 1 Env polyprotein	63	7	10	99.28	61.4	116	envelope protein syncytin-	10	0	0	Ailuridae|Bovidae|Cervidae|Giraffidae|Herpestidae|Nandiniidae|Phocidae	Metazoa	envelope protein syncytin-	63	Cervidae	10	uncertain	0	4	0	395	GCF_910594005.1	Cervus elaphus
NC_057834.1:60600048-60600320	10	145.2	89.8	157	group PABLB member 1 Env polyprotein-like	7	0	syncytin-B	89	7	10	131.32	90.1	173	envelope protein syncytin-	10	0	0	Ailuridae|Bovidae|Cervidae|Giraffidae|Herpestidae|Nandiniidae|Phocidae	Metazoa	envelope protein syncytin-	90	Cervidae	10	uncertain	0	0	0	122	GCF_910594005.1	Cervus elaphus
NC_057834.1:92359445-92359729	10	132.7	93.6	188	group PABLB member 1 Env polyprotein-like	8	0	group PABLB member 1 Env polyprotein-like	95	7	10	117	93.7	129	envelope protein syncytin-	10	0	0	Ailuridae|Bovidae|Cervidae|Giraffidae|Herpestidae|Nandiniidae|Phocidae	Metazoa	envelope protein syncytin-	95	Bovidae	10	uncertain	0	0	0	451	GCF_910594005.1	Cervus elaphus
NC_057834.1:92555197-92555481	10	132.7	93.6	188	group PABLB member 1 Env polyprotein-like	8	0	group PABLB member 1 Env polyprotein-like	95	7	10	117	93.7	129	envelope protein syncytin-	10	0	0	Ailuridae|Bovidae|Cervidae|Giraffidae|Herpestidae|Nandiniidae|Phocidae	Metazoa	envelope protein syncytin-	95	Bovidae	10	uncertain	0	0	0	313	GCF_910594005.1	Cervus elaphus
NC_057835.1:57005376-57005573	10	111.98	65.7	118	group PABLB member 1 Env polyprotein-like	7	0	syncytin-B	66	7	10	103.78	66.6	130	envelope protein syncytin-	10	0	0	Ailuridae|Bovidae|Cervidae|Giraffidae|Herpestidae|Nandiniidae|Phocidae	Metazoa	envelope protein syncytin-	66	Cervidae	10	uncertain	0	2	2	262	GCF_910594005.1	Cervus elaphus
NC_057835.1:59388278-59388562	10	132.7	93.6	188	group PABLB member 1 Env polyprotein-like	8	0	group PABLB member 1 Env polyprotein-like	95	7	10	117	93.7	129	envelope protein syncytin-	10	0	0	Ailuridae|Bovidae|Cervidae|Giraffidae|Herpestidae|Nandiniidae|Phocidae	Metazoa	envelope protein syncytin-	95	Bovidae	10	uncertain	0	0	0	313	GCF_910594005.1	Cervus elaphus
NC_057835.1:5997468-5997668	10	115.37	66.7	124	group PABLB member 1 Env polyprotein-like	7	0	syncytin-B	67	7	10	102.98	67.2	130	envelope protein syncytin-	10	0	0	Ailuridae|Bovidae|Cervidae|Giraffidae|Herpestidae|Nandiniidae|Phocidae	Metazoa	envelope protein syncytin-	67	Cervidae	10	uncertain	0	1	3	181	GCF_910594005.1	Cervus elaphus
NC_057835.1:71585504-71585767	10	144.8	86.8	157	group PABLB member 1 Env polyprotein-like	7	0	group PABLB member 1 Env polyprotein	88	7	10	132.16	87	171	envelope protein syncytin-	10	0	0	Ailuridae|Bovidae|Cervidae|Giraffidae|Herpestidae|Nandiniidae|Phocidae	Metazoa	envelope protein syncytin-	88	Cervidae	10	uncertain	0	1	0	477	GCF_910594005.1	Cervus elaphus
NC_057835.1:74744903-74745163	10	137.8	85.7	149	group PABLB member 1 Env polyprotein-like	7	0	syncytin-B	85	7	10	125.96	86.3	163	envelope protein syncytin-	10	0	0	Ailuridae|Bovidae|Cervidae|Giraffidae|Herpestidae|Nandiniidae|Phocidae	Metazoa	envelope protein syncytin-	87	Cervidae	10	uncertain	0	3	1	448	GCF_910594005.1	Cervus elaphus
NC_057836.1:19687183-19687428	10	117.6	81.9	154	group PABLB member 1 Env polyprotein-like	7	0	group PABLB member 1 Env polyprotein-like	82	6	10	110.9	80.5	123	envelope protein syncytin-	10	0	0	Ailuridae|Bovidae|Cervidae|Giraffidae|Herpestidae|Phocidae	Metazoa	envelope protein syncytin-	82	Cervidae	9	uncertain	0	2	0	233	GCF_910594005.1	Cervus elaphus
NC_057836.1:202051-202320	10	144.4	89.2	157	group PABLB member 1 Env polyprotein-like	7	0	PREDICTED: uncharacterized protein	90	7	10	127.79	87.2	158	envelope protein syncytin-	10	0	0	Ailuridae|Bovidae|Cervidae|Giraffidae|Herpestidae|Nandiniidae|Phocidae	Metazoa	envelope protein syncytin-	88	Cervidae	10	uncertain	2	0	1	343	GCF_910594005.1	Cervus elaphus
NC_057836.1:21156604-21156861	10	138.4	85.9	151	group PABLB member 1 Env polyprotein-like	7	0	syncytin-B	86	7	10	119.8	86.1	152	envelope protein syncytin-	10	0	0	Ailuridae|Bovidae|Cervidae|Giraffidae|Herpestidae|Nandiniidae|Phocidae	Metazoa	envelope protein syncytin-	86	Cervidae	10	uncertain	0	1	2	202	GCF_910594005.1	Cervus elaphus
NC_057836.1:44140698-44140955	10	138.5	85.8	154	group PABLB member 1 Env polyprotein-like	7	0	syncytin-B	86	7	10	121.7	85.1	157	envelope protein syncytin-	10	0	0	Ailuridae|Bovidae|Cervidae|Giraffidae|Herpestidae|Nandiniidae|Phocidae	Metazoa	envelope protein syncytin-	86	Cervidae	10	uncertain	0	0	2	203	GCF_910594005.1	Cervus elaphus
NC_057836.1:44225972-44226154	10	99.92	60.9	107	group PABLB member 1 Env polyprotein-like	7	0	syncytin-B	60	6	10	94.02	60.4	109	envelope protein syncytin-	10	0	0	Ailuridae|Bovidae|Cervidae|Giraffidae|Herpestidae|Nandiniidae|Phocidae	Metazoa	envelope protein syncytin-	61	Cervidae	10	uncertain	0	1	2	202	GCF_910594005.1	Cervus elaphus
NC_057836.1:44318032-44318232	10	113.59	66.7	122	group PABLB member 1 Env polyprotein-like	7	0	syncytin-B	67	7	10	100.13	67.1	127	envelope protein syncytin-	10	0	0	Ailuridae|Bovidae|Cervidae|Giraffidae|Herpestidae|Nandiniidae|Phocidae	Metazoa	envelope protein syncytin-	67	Cervidae	10	uncertain	0	0	1	204	GCF_910594005.1	Cervus elaphus
NC_057836.1:44565163-44565345	10	98.79	60.9	105	group PABLB member 1 Env polyprotein-like	7	0	syncytin-B	60	6	10	93.05	60.4	108	envelope protein syncytin-	10	0	0	Ailuridae|Bovidae|Cervidae|Giraffidae|Herpestidae|Nandiniidae|Phocidae	Metazoa	envelope protein syncytin-	61	Cervidae	10	uncertain	0	1	1	203	GCF_910594005.1	Cervus elaphus
NC_057836.1:44690852-44690977	10	71.28	41.9	75.5	group PABLB member 1 Env polyprotein-like	8	0	envelope protein syncytin-	42	7	10	70.36	41.6	76.6	envelope protein syncytin-	10	0	0	Ailuridae|Bovidae|Cervidae|Giraffidae|Herpestidae|Nandiniidae|Phocidae	Metazoa	envelope protein syncytin-	42	Cervidae	10	uncertain	0	0	1	197	GCF_910594005.1	Cervus elaphus
NC_057836.1:53423039-53423284	10	127.9	81.9	137	group PABLB member 1 Env polyprotein-like	7	0	syncytin-B	81	6	10	118.4	80.5	142	envelope protein syncytin-	10	0	0	Ailuridae|Bovidae|Cervidae|Giraffidae|Herpestidae|Phocidae	Metazoa	envelope protein syncytin-	82	Cervidae	9	uncertain	1	2	3	405	GCF_910594005.1	Cervus elaphus
NC_057836.1:8002737-8002925	10	102.46	61.8	110	group PABLB member 1 Env polyprotein-like	8	0	envelope protein syncytin-	61	7	10	100	61.4	118	envelope protein syncytin-	10	0	0	Ailuridae|Bovidae|Cervidae|Giraffidae|Herpestidae|Nandiniidae|Phocidae	Metazoa	envelope protein syncytin-	63	Cervidae	10	uncertain	0	4	1	394	GCF_910594005.1	Cervus elaphus
NC_057837.1:695464-695652	10	100.79	61.7	118	group PABLB member 1 Env polyprotein-like	8	0	group PABLB member 1 Env polyprotein-like	63	7	10	96.58	61.7	109	envelope protein syncytin-	10	0	0	Ailuridae|Bovidae|Cervidae|Giraffidae|Herpestidae|Nandiniidae|Phocidae	Metazoa	envelope protein syncytin-	63	Bovidae	10	uncertain	0	2	2	447	GCF_910594005.1	Cervus elaphus
NC_057838.1:39307075-39307341	10	143.2	85.8	155	group PABLB member 1 Env polyprotein-like	7	0	syncytin-B	86	7	10	130.81	88.8	173	envelope protein syncytin-	10	0	0	Ailuridae|Bovidae|Cervidae|Giraffidae|Herpestidae|Nandiniidae|Phocidae	Metazoa	envelope protein syncytin-	89	Cervidae	10	uncertain	0	1	1	467	GCF_910594005.1	Cervus elaphus
NC_057838.1:70039703-70040107	10	213.5	131.6	238	group PABLB member 1 Env polyprotein-like	7	0	uncharacterized protein	135	7	10	181.3	129.8	231	envelope protein syncytin-	10	0	0	Ailuridae|Bovidae|Cervidae|Giraffidae|Nandiniidae|Phocidae	Metazoa	envelope protein syncytin-	125	Cervidae	9	uncertain	1	0	0	219	GCF_910594005.1	Cervus elaphus
NC_057839.1:19493141-19493341	10	117.8	66.7	127	group PABLB member 1 Env polyprotein-like	7	0	group PABLB member 1 Env polyprotein-like	67	7	10	104.97	67.2	131	envelope protein syncytin-	10	0	0	Ailuridae|Bovidae|Cervidae|Giraffidae|Herpestidae|Nandiniidae|Phocidae	Metazoa	envelope protein syncytin-	67	Cervidae	10	uncertain	0	2	2	173	GCF_910594005.1	Cervus elaphus
NC_057839.1:48294509-48294790	10	128.4	91.9	183	group PABLB member 1 Env polyprotein-like	8	0	group PABLB member 1 Env polyprotein-like	94	7	10	114.1	91.2	124	envelope protein syncytin-	10	0	0	Ailuridae|Bovidae|Cervidae|Giraffidae|Herpestidae|Nandiniidae|Phocidae	Metazoa	envelope protein syncytin-	93	Bovidae	10	uncertain	0	0	1	312	GCF_910594005.1	Cervus elaphus
NC_057839.1:58268690-58268953	10	141.6	86.9	153	group PABLB member 1 Env polyprotein-like	7	0	syncytin-B	86	7	10	129.09	87	172	envelope protein syncytin-	10	0	0	Ailuridae|Bovidae|Cervidae|Giraffidae|Herpestidae|Nandiniidae|Phocidae	Metazoa	envelope protein syncytin-	88	Cervidae	10	uncertain	0	1	0	477	GCF_910594005.1	Cervus elaphus
NC_057839.1:65042018-65042302	10	130	93.6	185	group PABLB member 1 Env polyprotein-like	8	0	group PABLB member 1 Env polyprotein-like	95	7	10	114.1	93.7	126	envelope protein syncytin-	10	0	0	Ailuridae|Bovidae|Cervidae|Giraffidae|Herpestidae|Nandiniidae|Phocidae	Metazoa	envelope protein syncytin-	95	Bovidae	10	uncertain	0	0	1	312	GCF_910594005.1	Cervus elaphus
NC_057839.1:71237345-71237533	10	100.8	61.8	108	group PABLB member 1 Env polyprotein-like	7	0	group PABLB member 1 Env polyprotein	63	6	10	99.26	61.4	119	envelope protein syncytin-	10	0	0	Ailuridae|Bovidae|Cervidae|Giraffidae|Herpestidae|Nandiniidae|Phocidae	Metazoa	envelope protein syncytin-	63	Cervidae	10	uncertain	0	3	1	474	GCF_910594005.1	Cervus elaphus
NC_057839.1:7143341-7143604	10	144.1	86.8	156	group PABLB member 1 Env polyprotein-like	7	0	syncytin-B	86	7	10	131.54	87	174	envelope protein syncytin-	10	0	0	Ailuridae|Bovidae|Cervidae|Giraffidae|Herpestidae|Nandiniidae|Phocidae	Metazoa	envelope protein syncytin-	88	Cervidae	10	uncertain	0	0	0	478	GCF_910594005.1	Cervus elaphus
NC_057840.1:17329409-17329693	10	145.5	94.9	157	group PABLB member 1 Env polyprotein-like	7	0	syncytin-B	94	7	10	132	92.8	161	envelope protein syncytin-	10	0	0	Ailuridae|Bovidae|Cervidae|Giraffidae|Herpestidae|Phocidae	Metazoa	envelope protein syncytin-	95	Cervidae	9	uncertain	0	2	1	202	GCF_910594005.1	Cervus elaphus
NC_057840.1:18607617-18607976	10	189	120	207	group PABLB member 1 Env polyprotein-like	7	0	group PABLB member 1 Env polyprotein-like	120	7	10	164.6	119.7	214	envelope protein syncytin-	10	0	0	Ailuridae|Bovidae|Cervidae|Giraffidae|Herpestidae|Phocidae	Metazoa	envelope protein syncytin-	120	Cervidae	9	uncertain	0	2	1	475	GCF_910594005.1	Cervus elaphus
NC_057840.1:30237471-30237662	10	93.43	62.8	98.2	group PABLB member 1 Env polyprotein-like	7	0	group PABLB member 1 Env polyprotein-like	64	6	10	87.94	62.2	101	envelope protein syncytin-	10	0	0	Ailuridae|Bovidae|Cervidae|Giraffidae|Herpestidae|Nandiniidae|Phocidae	Metazoa	envelope protein syncytin-	64	Cervidae	10	uncertain	0	6	1	472	GCF_910594005.1	Cervus elaphus
NC_057840.1:33225492-33225692	10	120	66.7	130	group PABLB member 1 Env polyprotein-like	7	0	group PABLB member 1 Env polyprotein-like	67	7	10	106.88	67.2	134	envelope protein syncytin-	10	0	0	Ailuridae|Bovidae|Cervidae|Giraffidae|Herpestidae|Nandiniidae|Phocidae	Metazoa	envelope protein syncytin-	67	Cervidae	10	uncertain	0	2	1	202	GCF_910594005.1	Cervus elaphus
NC_057840.1:33551808-33551933	10	73.37	41.9	75.5	group PABLB member 1 Env polyprotein-like	8	0	envelope protein syncytin-	42	7	10	71.87	41.6	76.6	envelope protein syncytin-	10	0	0	Ailuridae|Bovidae|Cervidae|Giraffidae|Herpestidae|Nandiniidae|Phocidae	Metazoa	envelope protein syncytin-	42	Cervidae	10	uncertain	0	2	1	195	GCF_910594005.1	Cervus elaphus
NC_057840.1:33793284-33793484	10	120	66.7	130	group PABLB member 1 Env polyprotein-like	7	0	group PABLB member 1 Env polyprotein-like	67	7	10	106.88	67.2	134	envelope protein syncytin-	10	0	0	Ailuridae|Bovidae|Cervidae|Giraffidae|Herpestidae|Nandiniidae|Phocidae	Metazoa	envelope protein syncytin-	67	Cervidae	10	uncertain	0	2	1	202	GCF_910594005.1	Cervus elaphus
NC_057841.1:32946164-32946427	10	145.1	86.8	157	group PABLB member 1 Env polyprotein-like	7	0	syncytin-B	86	7	10	132.83	87	175	envelope protein syncytin-	10	0	0	Ailuridae|Bovidae|Cervidae|Giraffidae|Herpestidae|Nandiniidae|Phocidae	Metazoa	envelope protein syncytin-	88	Cervidae	10	uncertain	0	0	1	471	GCF_910594005.1	Cervus elaphus
NC_057841.1:35572591-35572791	10	121	66.7	129	group PABLB member 1 Env polyprotein-like	7	0	syncytin-B	67	7	10	110.56	67.2	142	envelope protein syncytin-	10	0	0	Ailuridae|Bovidae|Cervidae|Giraffidae|Herpestidae|Nandiniidae|Phocidae	Metazoa	envelope protein syncytin-	67	Cervidae	10	uncertain	0	0	1	477	GCF_910594005.1	Cervus elaphus
NC_057841.1:35929721-35929921	10	116.28	66.7	125	group PABLB member 1 Env polyprotein-like	7	0	group PABLB member 1 Env polyprotein-like	67	7	10	104.54	67.1	129	envelope protein syncytin-	10	0	0	Ailuridae|Bovidae|Cervidae|Giraffidae|Herpestidae|Nandiniidae|Phocidae	Metazoa	envelope protein syncytin-	67	Cervidae	10	uncertain	0	3	3	199	GCF_910594005.1	Cervus elaphus
NC_057841.1:48310917-48311180	10	144.3	86.8	155	group PABLB member 1 Env polyprotein-like	7	0	syncytin-B	86	7	10	132.06	87	170	envelope protein syncytin-	10	0	0	Ailuridae|Bovidae|Cervidae|Giraffidae|Herpestidae|Nandiniidae|Phocidae	Metazoa	envelope protein syncytin-	88	Cervidae	10	uncertain	0	3	0	472	GCF_910594005.1	Cervus elaphus
NC_057842.1:22878039-22878323	10	132.7	93.6	188	group PABLB member 1 Env polyprotein-like	8	0	group PABLB member 1 Env polyprotein-like	95	7	10	117	93.7	129	envelope protein syncytin-	10	0	0	Ailuridae|Bovidae|Cervidae|Giraffidae|Herpestidae|Nandiniidae|Phocidae	Metazoa	envelope protein syncytin-	95	Bovidae	10	uncertain	0	0	0	313	GCF_910594005.1	Cervus elaphus
NC_057842.1:36318574-36318948	10	188.8	116.8	204	group PABLB member 1 Env polyprotein-like	7	0	group PABLB member 1 Env polyprotein	116	7	10	169.1	119.3	224	envelope protein syncytin-	10	0	0	Ailuridae|Bovidae|Cervidae|Giraffidae|Herpestidae|Phocidae	Metazoa	envelope protein syncytin-	125	Cervidae	9	uncertain	0	3	1	455	GCF_910594005.1	Cervus elaphus
NC_057842.1:5643306-5643590	10	132.7	93.6	188	group PABLB member 1 Env polyprotein-like	8	0	group PABLB member 1 Env polyprotein-like	95	7	10	117	93.7	129	envelope protein syncytin-	10	0	0	Ailuridae|Bovidae|Cervidae|Giraffidae|Herpestidae|Nandiniidae|Phocidae	Metazoa	envelope protein syncytin-	95	Bovidae	10	uncertain	0	0	0	313	GCF_910594005.1	Cervus elaphus
NC_057843.1:40063303-40063587	10	132.7	93.6	188	group PABLB member 1 Env polyprotein-like	8	0	group PABLB member 1 Env polyprotein-like	95	7	10	117	93.7	129	envelope protein syncytin-	10	0	0	Ailuridae|Bovidae|Cervidae|Giraffidae|Herpestidae|Nandiniidae|Phocidae	Metazoa	envelope protein syncytin-	95	Bovidae	10	uncertain	0	0	0	313	GCF_910594005.1	Cervus elaphus
NC_057843.1:62975297-62975560	10	144.2	84.8	156	group PABLB member 1 Env polyprotein-like	7	0	syncytin-B	86	7	10	132.38	87	174	envelope protein syncytin-	10	0	0	Ailuridae|Bovidae|Cervidae|Giraffidae|Herpestidae|Nandiniidae|Phocidae	Metazoa	envelope protein syncytin-	88	Cervidae	10	uncertain	0	1	1	470	GCF_910594005.1	Cervus elaphus
NC_057843.1:9022500-9022763	10	141.5	86.8	153	group PABLB member 1 Env polyprotein-like	7	0	syncytin-B	86	7	10	129.97	87.3	172	envelope protein syncytin-	10	0	0	Ailuridae|Bovidae|Cervidae|Giraffidae|Herpestidae|Nandiniidae|Phocidae	Metazoa	envelope protein syncytin-	88	Cervidae	10	uncertain	0	3	0	475	GCF_910594005.1	Cervus elaphus
NC_057844.1:31830307-31830570	10	144.2	84.8	156	group PABLB member 1 Env polyprotein-like	7	0	syncytin-B	86	7	10	131.46	87	174	envelope protein syncytin-	10	0	0	Ailuridae|Bovidae|Cervidae|Giraffidae|Herpestidae|Nandiniidae|Phocidae	Metazoa	envelope protein syncytin-	88	Cervidae	10	uncertain	0	1	2	475	GCF_910594005.1	Cervus elaphus
NC_057844.1:33522771-33523094	10	117.8	105	156	group PABLB member 1 Env polyprotein-like	7	0	group PABLB member 1 Env polyprotein-like	101	7	10	109.61	99.9	129	envelope protein syncytin-	10	0	0	Ailuridae|Bovidae|Cervidae|Herpestidae|Nandiniidae|Phocidae	Metazoa	envelope protein syncytin-	108	Nandiniidae	9	uncertain	0	0	1	249	GCF_910594005.1	Cervus elaphus
NC_057844.1:46731637-46731900	10	140.9	86.8	152	group PABLB member 1 Env polyprotein-like	7	0	syncytin-B	86	7	10	130.05	87.1	171	envelope protein syncytin-	10	0	0	Ailuridae|Bovidae|Cervidae|Giraffidae|Herpestidae|Nandiniidae|Phocidae	Metazoa	envelope protein syncytin-	88	Cervidae	10	uncertain	0	0	1	477	GCF_910594005.1	Cervus elaphus
NC_057844.1:67611977-67612102	10	71.14	41.9	73.6	group PABLB member 1 Env polyprotein-like	8	0	envelope protein syncytin-	42	7	10	69.8	41.6	74.7	envelope protein syncytin-	10	0	0	Ailuridae|Bovidae|Cervidae|Giraffidae|Herpestidae|Nandiniidae|Phocidae	Metazoa	envelope protein syncytin-	42	Cervidae	10	uncertain	0	4	1	363	GCF_910594005.1	Cervus elaphus
NC_057844.1:68788735-68789016	10	125.9	91.9	179	group PABLB member 1 Env polyprotein-like	8	0	group PABLB member 1 Env polyprotein-like	94	7	10	112.48	92.1	122	envelope protein syncytin-	10	0	0	Ailuridae|Bovidae|Cervidae|Giraffidae|Herpestidae|Nandiniidae|Phocidae	Metazoa	envelope protein syncytin-	94	Bovidae	10	uncertain	0	1	0	446	GCF_910594005.1	Cervus elaphus
NC_057845.1:37227298-37227516	10	119.4	72	129	group PABLB member 1 Env polyprotein-like	7	0	syncytin-B	73	7	10	107.17	73.1	131	envelope protein syncytin-	10	0	0	Ailuridae|Bovidae|Cervidae|Giraffidae|Herpestidae|Nandiniidae|Phocidae	Metazoa	envelope protein syncytin-	73	Cervidae	10	uncertain	0	2	3	201	GCF_910594005.1	Cervus elaphus
NC_057847.1:48448262-48448462	10	117.7	66.7	125	group PABLB member 1 Env polyprotein-like	7	0	syncytin-B	67	7	10	107.37	67.2	139	envelope protein syncytin-	10	0	0	Ailuridae|Bovidae|Cervidae|Giraffidae|Herpestidae|Nandiniidae|Phocidae	Metazoa	envelope protein syncytin-	67	Cervidae	10	uncertain	0	2	2	468	GCF_910594005.1	Cervus elaphus
NC_057847.1:62546383-62546583	10	113.83	66.6	120	uncharacterized protein	7	0	PREDICTED: uncharacterized protein	67	7	10	99.35	67.3	125	envelope protein syncytin-	10	0	0	Ailuridae|Bovidae|Cervidae|Giraffidae|Herpestidae|Nandiniidae|Phocidae	Metazoa	envelope protein syncytin-	67	Cervidae	10	uncertain	0	0	1	199	GCF_910594005.1	Cervus elaphus
NC_057847.1:71683372-71683572	10	109.51	66.7	117	group PABLB member 1 Env polyprotein-like	7	0	group PABLB member 1 Env polyprotein-like	67	7	10	98.21	68.1	121	envelope protein syncytin-	10	0	0	Ailuridae|Bovidae|Cervidae|Giraffidae|Herpestidae|Nandiniidae|Phocidae	Metazoa	envelope protein syncytin-	67	Cervidae	10	uncertain	0	2	1	163	GCF_910594005.1	Cervus elaphus
NC_057847.1:9650230-9650514	10	132.7	93.6	188	group PABLB member 1 Env polyprotein-like	8	0	group PABLB member 1 Env polyprotein-like	95	7	10	117	93.7	129	envelope protein syncytin-	10	0	0	Ailuridae|Bovidae|Cervidae|Giraffidae|Herpestidae|Nandiniidae|Phocidae	Metazoa	envelope protein syncytin-	95	Bovidae	10	uncertain	0	1	0	309	GCF_910594005.1	Cervus elaphus
NC_057848.1:122081926-122082276	10	143.1	116.5	199	group PABLB member 1 Env polyprotein-like	9	0	group PABLB member 1 Env polyprotein-like isoform	117	8	10	125.3	116.6	197	envelope protein syncytin-	10	0	0	Ailuridae|Bovidae|Cervidae|Giraffidae|Herpestidae|Phocidae	Metazoa	envelope glycoprotein	117	Bovidae	9	uncertain	0	3	1	474	GCF_910594005.1	Cervus elaphus
NC_057848.1:122197480-122197830	10	141	116.3	196	group PABLB member 1 Env polyprotein-like	9	0	group PABLB member 1 Env polyprotein-like isoform	117	8	10	123.6	116.6	194	envelope protein syncytin-	10	0	0	Ailuridae|Bovidae|Cervidae|Giraffidae|Herpestidae|Phocidae	Metazoa	envelope glycoprotein	117	Bovidae	9	uncertain	0	3	1	474	GCF_910594005.1	Cervus elaphus
NC_057848.1:125783576-125783845	10	104.85	88.7	153	group PABLB member 1 Env polyprotein-like	10	0	early endosome antigen 1	88	9	10	85.93	88.7	150	envelope protein syncytin-	10	0	0	Ailuridae|Bovidae|Cervidae|Giraffidae|Herpestidae|Phocidae	Metazoa	envelope glycoprotein	89	Bovidae	9	uncertain	0	0	0	85	GCF_910594005.1	Cervus elaphus
NC_057848.1:129875675-129875875	10	113.1	66.7	121	group PABLB member 1 Env polyprotein-like	7	0	group PABLB member 1 Env polyprotein-like	67	7	10	100.61	67.9	124	envelope protein syncytin-	10	0	0	Ailuridae|Bovidae|Cervidae|Giraffidae|Herpestidae|Nandiniidae|Phocidae	Metazoa	envelope protein syncytin-	67	Cervidae	10	uncertain	0	2	3	193	GCF_910594005.1	Cervus elaphus
NC_057848.1:138611534-138611851	10	152.2	107	175	group PABLB member 1 Env polyprotein-like	7	0	group PABLB member 1 Env polyprotein-like	107	7	10	138.9	107.8	167	envelope protein syncytin-	10	0	0	Ailuridae|Bovidae|Cervidae|Giraffidae|Herpestidae|Phocidae	Metazoa	envelope protein syncytin-	107	Cervidae	9	uncertain	0	3	1	462	GCF_910594005.1	Cervus elaphus
NC_057848.1:167492992-167493255	10	143.5	86.8	155	group PABLB member 1 Env polyprotein-like	7	0	syncytin-B	86	7	10	131.03	87	174	envelope protein syncytin-	10	0	0	Ailuridae|Bovidae|Cervidae|Giraffidae|Herpestidae|Nandiniidae|Phocidae	Metazoa	envelope protein syncytin-	88	Cervidae	10	uncertain	0	0	0	232	GCF_910594005.1	Cervus elaphus
NC_057848.1:168711634-168711954	10	112.57	77.4	155	group PABLB member 1 Env polyprotein-like	9	0	group PABLB member 1 Env polyprotein-like	78	8	10	100.61	76.6	108	envelope protein syncytin-	10	0	0	Ailuridae|Bovidae|Cervidae|Giraffidae|Herpestidae|Nandiniidae|Phocidae	Metazoa	envelope protein syncytin-	78	Bovidae	10	uncertain	0	0	0	97	GCF_910594005.1	Cervus elaphus
NC_057848.1:168909676-168909948	10	130.3	80.4	141	group PABLB member 1 Env polyprotein-like	7	0	group PABLB member 1 Env polyprotein	82	7	10	121.38	78.1	157	envelope protein syncytin-	10	0	0	Ailuridae|Bovidae|Cervidae|Giraffidae|Herpestidae|Nandiniidae|Phocidae	Metazoa	envelope protein syncytin-	82	Cervidae	10	uncertain	0	0	0	56	GCF_910594005.1	Cervus elaphus
NC_057848.1:25599132-25599416	10	132.7	93.6	188	group PABLB member 1 Env polyprotein-like	8	0	group PABLB member 1 Env polyprotein-like	95	7	10	117	93.7	129	envelope protein syncytin-	10	0	0	Ailuridae|Bovidae|Cervidae|Giraffidae|Herpestidae|Nandiniidae|Phocidae	Metazoa	envelope protein syncytin-	95	Bovidae	10	uncertain	0	0	0	450	GCF_910594005.1	Cervus elaphus
NC_057848.1:39561478-39561744	10	151.4	88.9	169	group PABLB member 1 Env polyprotein-like	7	0	syncytin-B	89	7	10	134.65	89.5	170	envelope protein syncytin-	10	0	0	Ailuridae|Bovidae|Cervidae|Giraffidae|Herpestidae|Nandiniidae|Phocidae	Metazoa	envelope protein syncytin-	88	Cervidae	10	uncertain	2	3	1	362	GCF_910594005.1	Cervus elaphus
NC_057848.1:64986829-64987113	10	132.7	93.6	188	group PABLB member 1 Env polyprotein-like	8	0	group PABLB member 1 Env polyprotein-like	95	7	10	117	93.7	129	envelope protein syncytin-	10	0	0	Ailuridae|Bovidae|Cervidae|Giraffidae|Herpestidae|Nandiniidae|Phocidae	Metazoa	envelope protein syncytin-	95	Bovidae	10	uncertain	0	0	0	467	GCF_910594005.1	Cervus elaphus
NC_057848.1:72216701-72216964	10	145.2	84.8	157	group PABLB member 1 Env polyprotein-like	7	0	syncytin-B	86	7	10	133.24	87	176	envelope protein syncytin-	10	0	0	Ailuridae|Bovidae|Cervidae|Giraffidae|Herpestidae|Nandiniidae|Phocidae	Metazoa	envelope protein syncytin-	88	Cervidae	10	uncertain	0	2	0	476	GCF_910594005.1	Cervus elaphus
NC_057848.1:85711475-85711984	4	53.625	162.75	55.8	non-structural replication protein	1	3	REP protein	172	4	10	52.22	155.5	55.5	replication protein	0	10	0	Parvoviridae	Shotokuvirae	Rep	172	Parvoviridae	7	likely-eve	0	0	0	35	GCF_910594005.1	Cervus elaphus
NC_057848.1:87524718-87524984	10	114.56	74.8	125	group PABLB member 1 Env polyprotein-like	7	0	group PABLB member 1 Env polyprotein-like	76	7	10	104.41	73.3	128	envelope protein syncytin-	10	0	0	Ailuridae|Bovidae|Cervidae|Giraffidae|Herpestidae|Nandiniidae|Phocidae	Metazoa	envelope protein syncytin-	76	Cervidae	10	uncertain	0	0	0	61	GCF_910594005.1	Cervus elaphus
NC_060925.1:112844187-112844582	10	174.2	126.2	233	group 3 member 1 Env polyprotein	9	1	env protein	132	10	10	137.94	113.7	233	envelope glycoprotein	9	1	0	Caviidae|Cebidae|Cercopithecidae|Chinchillidae|Dasyproctidae|Echimyidae|Hominidae|Orthoherpesviridae|Sciuridae	Metazoa|Heunggongvirae	envelope glycoprotein	132	Hominidae	10	uncertain	0	2	2	342	GCF_009914755.1	Homo sapiens
NC_060925.1:114375450-114375650	10	94.72	65	117	hypothetical protein	9	1	env protein	66	10	10	79.26	63.2	117	envelope glycoprotein	10	0	0	Ailuridae|Caviidae|Cercopithecidae|Chinchillidae|Dasyproctidae|Echimyidae|Hominidae|Phocidae|Sciuridae	Metazoa	envelope glycoprotein	66	Hominidae	10	uncertain	0	0	0	67	GCF_009914755.1	Homo sapiens
NC_060925.1:186269597-186270037	10	191.3	140.1	260	group 3 member 1 Env polyprotein-like	10	1	env protein	146	10	10	152.29	134.3	260	envelope glycoprotein	7	3	0	Arenaviridae|Caviidae|Chinchillidae|Dasyproctidae|Echimyidae|Hominidae|Orthoherpesviridae|Sciuridae	Orthornavirae|Metazoa|Heunggongvirae	envelope glycoprotein	146	Hominidae	10	uncertain	0	3	3	680	GCF_009914755.1	Homo sapiens
NC_060925.1:226746161-226746427	10	131.3	86.5	138	group 3 member 1 Env polyprotein-like	8	0	group 3 member 1 Env polyprotein-like, partial	89	8	10	101.13	84.2	136	envelope glycoprotein	7	3	0	Arenaviridae|Caviidae|Chinchillidae|Dasyproctidae|Echimyidae|Hominidae|Orthoherpesviridae|Sciuridae	Orthornavirae|Metazoa|Heunggongvirae	R envelope protein	83	Hominidae	10	uncertain	0	0	0	179	GCF_009914755.1	Homo sapiens
NC_060925.1:234509500-234509727	2	51.05	79	52.8	endogenous Bornavirus-like nucleoprotein 1	1	1	endogenous Bornavirus-like nucleoprotein 1	79	2	8	44.325	71.875	49.3	nucleoprotein	1	7	0	Bornaviridae|Miniopteridae	Orthornavirae|Metazoa	nucleoprotein	79	Bornaviridae	8	likely-eve	0	1	0	106	GCF_009914755.1	Homo sapiens
NC_060925.1:246027455-246027910	10	188	144.5	249	group 3 member 1 Env polyprotein-like	10	1	uncharacterized protein	152	10	10	141.88	140.4	209	envelope glycoprotein	8	2	0	Caviidae|Chinchillidae|Dasyproctidae|Echimyidae|Filoviridae|Hominidae|Orthoherpesviridae|Pipidae|Sciuridae	Metazoa|Orthornavirae|Heunggongvirae	envelope protein syncytin-	138	Sciuridae	10	uncertain	0	0	2	220	GCF_009914755.1	Homo sapiens
NC_060925.1:246057359-246057814	10	193.7	144.4	254	group 3 member 1 Env polyprotein	10	1	uncharacterized protein	152	9	10	146.2	137.3	216	envelope glycoprotein	9	1	0	Caviidae|Chinchillidae|Dasyproctidae|Echimyidae|Hominidae|Orthoherpesviridae|Pipidae|Sciuridae|Spalacidae	Metazoa|Heunggongvirae	envelope protein syncytin-	138	Sciuridae	10	uncertain	0	0	2	220	GCF_009914755.1	Homo sapiens
NC_060925.1:246722809-246723264	10	191.6	143.8	251	group 3 member 1 Env polyprotein-like	10	1	uncharacterized protein	152	10	10	143.37	137.4	212	envelope glycoprotein	9	1	0	Caviidae|Chinchillidae|Dasyproctidae|Echimyidae|Hominidae|Orthoherpesviridae|Sciuridae|Spalacidae|Tenrecidae	Metazoa|Heunggongvirae	envelope protein syncytin-	138	Sciuridae	10	uncertain	0	1	1	256	GCF_009914755.1	Homo sapiens
NC_060925.1:25093037-25093294	5	59.3	80	83.2	glycoprotein	0	5	G	77	5	10	60.08	82.1	83.2	glycoprotein	0	10	0	Bornaviridae	Orthornavirae	G	77	Bornaviridae	10	likely-eve	0	0	0	76	GCF_009914755.1	Homo sapiens
NC_060925.1:40020027-40020263	10	80.82	74.5	103	group V member 2 Env polyprotein-like	9	0	uncharacterized protein	77	8	10	80	73.9	86.7	envelope protein syncytin-	10	0	0	Cebidae|Cercopithecidae|Hominidae|Tenrecidae	Metazoa	envelope protein syncytin-	73	Tenrecidae	10	uncertain	0	0	0	79	GCF_009914755.1	Homo sapiens
NC_060925.1:41820001-41820207	10	101.55	66.5	116	syncytin-1-like	7	0	syncytin-1-like	68	4	10	81.78	67.7	123	envelope glycoprotein syncytin-B	8	2	2	Cricetidae|Hominidae|Hyaenidae|Muridae|Retroviridae|Spalacidae	Metazoa|Pararnavirae	syncytin 1	68	Hominidae	10	likely-retro	0	0	0	102	GCF_009914755.1	Homo sapiens
NC_060925.1:45376070-45376261	4	58.725	65	60.8	glycoprotein	0	4	TPA_asm: glycoprotein	65	4	9	58.7556	65	60.8	glycoprotein	0	8	0	Bornaviridae|nan	Orthornavirae	glycoprotein	65	Bornaviridae	8	likely-eve	0	0	0	70	GCF_009914755.1	Homo sapiens
NC_060925.1:45376371-45376505	1	45.8	46	45.8	matrix protein	0	1	matrix protein	46	1	2	44.1	45	46.2	matrix protein	0	1	0	Bornaviridae|nan	Orthornavirae		46	Bornaviridae	1	likely-eve	0	0	0	46	GCF_009914755.1	Homo sapiens
NC_060926.1:136647013-136647312	10	150.3	95.8	180	syncytin-1-like	7	0	syncytin-1	100	5	10	127.1	94.1	184	envelope glycoprotein syncytin-B	8	2	2	Cricetidae|Hominidae|Hyaenidae|Muridae|Retroviridae|Spalacidae	Metazoa|Pararnavirae	syncytin 1	92	Hominidae	10	likely-retro	0	0	0	306	GCF_009914755.1	Homo sapiens
NC_060926.1:231892165-231892605	10	201.2	139.3	303	group 3 member 1 Env polyprotein	10	1	env protein	146	10	10	159.06	135.1	303	envelope glycoprotein	8	2	0	Arenaviridae|Caviidae|Chinchillidae|Dasyproctidae|Echimyidae|Hominidae|Orthoherpesviridae|Pipidae|Sciuridae	Orthornavirae|Metazoa|Heunggongvirae	envelope glycoprotein	146	Hominidae	10	uncertain	0	1	1	680	GCF_009914755.1	Homo sapiens
NC_060927.1:10103003-10103236	5	65.56	77.6	75.9	uncharacterized protein isoform	4	1	N	78	5	2	73.95	78	75.9	N	0	2	0	Bornaviridae	Orthornavirae	N	78	Bornaviridae	2	likely-eve	2	2	2	247	GCF_009914755.1	Homo sapiens
NC_060927.1:121570839-121571108	10	118.1	84.3	130	syncytin-1-like	7	0	syncytin-1	84	5	10	101.99	80.3	135	envelope glycoprotein syncytin-B	9	1	1	Cricetidae|Hominidae|Hyaenidae|Muridae|Retroviridae|Spalacidae	Metazoa|Pararnavirae	syncytin 1	84	Hominidae	10	likely-retro	0	0	0	66	GCF_009914755.1	Homo sapiens
NC_060927.1:32973785-32974177	10	188.6	116.4	201	protein	9	1	env protein	115	10	10	144.73	115.2	201	envelope glycoprotein	9	1	0	Ailuridae|Caviidae|Chinchillidae|Dasyproctidae|Echimyidae|Hominidae|Orthoherpesviridae|Pipidae|Sciuridae	Metazoa|Heunggongvirae	envelope glycoprotein	115	Hominidae	10	uncertain	0	0	3	473	GCF_009914755.1	Homo sapiens
NC_060927.1:44147941-44148639	6	121.433	202.5	144	uncharacterized protein isoform	5	1	, partial	110	6	2	128	234	132	N	0	2	0	Bornaviridae	Orthornavirae	N	234	Bornaviridae	2	likely-eve	0	2	1	250	GCF_009914755.1	Homo sapiens
NC_060927.1:73103756-73104367	10	208.4	193.3	370	endogenous Bornavirus-like nucleoprotein 2	8	2	serine/threonine-protein phosphatase 4 regulatory subunit 2 isoform	203	10	10	163.4	203.2	211	nucleoprotein	1	9	0	Bornaviridae|Miniopteridae	Orthornavirae|Metazoa	endogenous bonravirus-N like element 1 protein	190	Miniopteridae	10	likely-eve	0	0	0	255	GCF_009914755.1	Homo sapiens
NC_060927.1:73104519-73104704	10	71.6	60	106	endogenous Bornavirus-like nucleoprotein 1	7	2	endogenous Bornavirus-like nucleoprotein 1	62	9	10	62.07	57.9	87.8	nucleoprotein	1	9	0	Bornaviridae|Miniopteridae	Orthornavirae|Metazoa	endogenous bonravirus-N like element 1 protein	60	Miniopteridae	10	likely-eve	0	3	0	339	GCF_009914755.1	Homo sapiens
NC_060927.1:79835978-79836151	10	92.45	58	108	hypothetical protein	9	1	env protein	58	8	10	76.58	56.5	108	envelope glycoprotein	7	3	0	Arenaviridae|Caviidae|Chinchillidae|Dasyproctidae|Echimyidae|Hominidae|Sciuridae	Orthornavirae|Metazoa	envelope glycoprotein	58	Hominidae	10	uncertain	0	2	4	676	GCF_009914755.1	Homo sapiens
NC_060927.1:99371321-99371653	10	128.7	85.5	151	syncytin-1-like	9	0	syncytin-1	90	8	10	120	89.6	164	envelope glycoprotein syncytin-A	9	1	1	Cricetidae|Hominidae|Hyaenidae|Muridae|Retroviridae|Spalacidae	Metazoa|Pararnavirae	syncytin 1	90	Hominidae	8	likely-retro	0	0	0	43	GCF_009914755.1	Homo sapiens
NC_060928.1:106542319-106542591	10	122.6	90.1	163	group 3 member 1 Env polyprotein	10	1	env protein	91	9	10	98.26	83.6	163	envelope glycoprotein	10	0	0	Bovidae|Caviidae|Chinchillidae|Dasyproctidae|Echimyidae|Hominidae|Sciuridae	Metazoa	envelope glycoprotein	91	Hominidae	10	uncertain	0	3	6	658	GCF_009914755.1	Homo sapiens
NC_060928.1:111042520-111042738	10	102.95	71.9	118	group PABLB member 1 Env polyprotein-like	7	0	group PABLB member 1 Env polyprotein	73	7	10	101.09	72.4	109	envelope protein syncytin-	10	0	0	Ailuridae|Bovidae|Cervidae|Giraffidae|Herpestidae|Nandiniidae|Phocidae	Metazoa	envelope protein syncytin-	73	Phocidae	10	uncertain	0	6	6	396	GCF_009914755.1	Homo sapiens
NC_060928.1:19876058-19876264	10	75.86	46.2	84.7	hypothetical protein	10	0	uncharacterized protein	47	9	7	67.5	45	75.1	envelope glycoprotein	7	0	0	Caviidae|Chinchillidae|Dasyproctidae|Echimyidae|Hominidae|Sciuridae	Metazoa	envelope protein syncytin-	44	Sciuridae	7	uncertain	0	0	0	41	GCF_009914755.1	Homo sapiens
NC_060928.1:80583377-80583769											1	45.8	90	45.8	N	0	1	0	Bornaviridae	Orthornavirae	N	90	Bornaviridae	1	likely-eve	0	1	0	65	GCF_009914755.1	Homo sapiens
NC_060928.1:80690524-80690700	2	48.5	61.5	48.9	hypothetical protein _009743	1	1	hypothetical protein _009743	61	2	2	48.1	62	48.1	N	0	2	0	Bornaviridae	Orthornavirae	N	62	Bornaviridae	2	likely-eve	0	6	0	241	GCF_009914755.1	Homo sapiens
NC_060928.1:9071839-9072234	10	203.8	129.4	256	group 3 member 1 Env polyprotein-like	9	1	env protein	132	10	10	156.97	112.3	256	envelope glycoprotein	9	1	0	Caviidae|Cercopithecidae|Chinchillidae|Dasyproctidae|Echimyidae|Hominidae|Orthoherpesviridae|Sciuridae|Tenrecidae	Metazoa|Heunggongvirae	envelope glycoprotein	132	Hominidae	10	uncertain	0	7	3	672	GCF_009914755.1	Homo sapiens
NC_060928.1:95365623-95365904	10	122.3	91.3	162	group 3 member 1 Env polyprotein	10	1	env protein	94	9	10	99.07	85.8	162	envelope glycoprotein	9	1	0	Bovidae|Caviidae|Cercopithecidae|Chinchillidae|Dasyproctidae|Echimyidae|Hominidae|Orthoherpesviridae|Sciuridae	Metazoa|Heunggongvirae	envelope glycoprotein	94	Hominidae	10	uncertain	0	2	7	674	GCF_009914755.1	Homo sapiens
NC_060929.1:161461505-161461780	10	81.04	82.4	95.9	group PABLB member 1 Env polyprotein-like	8	0	group PABLB member 1 Env polyprotein-like	84	7	10	69.02	75.9	72.4	envelope protein syncytin-	10	0	0	Ailuridae|Bovidae|Cervidae|Giraffidae|Herpestidae|Phocidae	Metazoa	envelope protein syncytin-	66	Phocidae	9	uncertain	0	0	0	58	GCF_009914755.1	Homo sapiens
NC_060929.1:179602392-179602733	10	136.6	104.9	193	uncharacterized protein	10	1	env protein	113	10	10	113.78	104.3	193	envelope glycoprotein	10	0	0	Caviidae|Cercopithecidae|Chinchillidae|Dasyproctidae|Echimyidae|Hominidae|Pipidae|Sciuridae	Metazoa	envelope glycoprotein	113	Hominidae	9	uncertain	0	0	0	118	GCF_009914755.1	Homo sapiens
NC_060930.1:110589254-110589595	10	116.39	100	137	group V member 2 Env polyprotein-like	10	0	envelope glycoprotein	106	9	10	134	104.4	142	envelope protein syncytin-	10	0	0	Canidae|Cebidae|Cercopithecidae|Mustelidae|Tenrecidae	Metazoa	hypothetical protein	101	Canidae	10	uncertain	0	1	0	151	GCF_009914755.1	Homo sapiens
NC_060930.1:123930510-123930791	10	128.7	90.9	174	protein	10	1	env protein	94	9	10	104.43	87	174	envelope glycoprotein	9	1	0	Caviidae|Cercopithecidae|Chinchillidae|Dasyproctidae|Echimyidae|Hominidae|Orthoherpesviridae|Pipidae|Sciuridae	Metazoa|Heunggongvirae	envelope glycoprotein	94	Hominidae	10	uncertain	0	7	2	648	GCF_009914755.1	Homo sapiens
NC_060931.1:121369112-121369381	10	134.9	90.1	149	group 3 member 1 Env polyprotein-like	9	1	endogenous retroviral sequence 3, partial	91	10	10	107.7	90.7	149	envelope glycoprotein	7	3	0	Caviidae|Chinchillidae|Dasyproctidae|Echimyidae|Filoviridae|Hominidae|Orthoherpesviridae|Sciuridae	Metazoa|Orthornavirae|Heunggongvirae	R envelope protein	91	Hominidae	10	uncertain	0	5	2	574	GCF_009914755.1	Homo sapiens
NC_060931.1:130898880-130899161	10	125.9	93.7	172	uncharacterized protein	10	1	env protein	94	9	10	100.64	88.8	172	envelope glycoprotein	8	2	0	Arenaviridae|Caviidae|Cercopithecidae|Chinchillidae|Dasyproctidae|Echimyidae|Hominidae|Sciuridae	Orthornavirae|Metazoa	envelope glycoprotein	94	Hominidae	10	uncertain	0	6	4	675	GCF_009914755.1	Homo sapiens
NC_060931.1:66197303-66197743	10	188.7	115	238	protein	9	0	endogenous retroviral sequence 3, partial	116	10	10	145.44	105.8	233	envelope glycoprotein	8	2	0	Arenaviridae|Caviidae|Chinchillidae|Dasyproctidae|Echimyidae|Hominidae|Orthoherpesviridae|Pipidae|Sciuridae	Orthornavirae|Metazoa|Heunggongvirae	R envelope protein	116	Hominidae	10	uncertain	0	0	0	75	GCF_009914755.1	Homo sapiens
NC_060931.1:93710365-93710736	10	173	113.7	216	syncytin-1-like	8	0	syncytin-1	124	6	10	156.9	122.5	247	envelope glycoprotein syncytin-B	9	1	1	Cricetidae|Hominidae|Hyaenidae|Muridae|Retroviridae|Spalacidae	Metazoa|Pararnavirae	syncytin 1	124	Hominidae	9	likely-retro	0	0	0	538	GCF_009914755.1	Homo sapiens
NC_060932.1:140275648-140275803	3	48.2667	49.3333	49.7	uncharacterized protein isoform	2	1	N	53	3	2	51.4	53	53.1	N	0	2	0	Bornaviridae	Orthornavirae	N	53	Bornaviridae	2	likely-eve	0	1	0	89	GCF_009914755.1	Homo sapiens
NC_060932.1:38359599-38359952	10	127.1	103.7	133	protein	9	0	group 3 member 1 Env polyprotein-like, partial	91	8	10	93.94	97.5	120	envelope glycoprotein	8	2	0	Ailuridae|Arenaviridae|Caviidae|Chinchillidae|Dasyproctidae|Echimyidae|Hominidae|Orthoherpesviridae|Sciuridae	Metazoa|Orthornavirae|Heunggongvirae	R envelope protein	86	Hominidae	10	uncertain	0	1	0	276	GCF_009914755.1	Homo sapiens
NC_060932.1:41865548-41865820	10	111.5	76	124	protein	9	1	env protein	76	10	10	86.91	73	124	envelope glycoprotein	9	1	0	Bovidae|Caviidae|Chinchillidae|Dasyproctidae|Echimyidae|Hominidae|Orthoherpesviridae|Pipidae|Sciuridae	Metazoa|Heunggongvirae	envelope glycoprotein	76	Hominidae	10	uncertain	0	0	0	58	GCF_009914755.1	Homo sapiens
NC_060933.1:108179869-108180261	3	72.5333	94.6667	80.9	nucleoprotein, partial	2	1	Nucleoprotein	95	2	2	51.4	81	56.2	nucleoprotein	0	2	0	Bornaviridae	Orthornavirae	nucleoprotein	94	Bornaviridae	2	likely-eve	0	1	0	72	GCF_009914755.1	Homo sapiens
NC_060933.1:37110551-37111421	10	104.76	100.8	190	endogenous Bornavirus-like nucleoprotein 2	10	0	PREDICTED: uncharacterized protein	108	10	10	72.83	120.3	108	nucleoprotein	1	9	0	Bornaviridae|Miniopteridae	Orthornavirae|Metazoa	endogenous bonravirus-N like element 1 protein	107	Miniopteridae	10	likely-eve	0	2	0	160	GCF_009914755.1	Homo sapiens
NC_060934.1:22227937-22228947	10	312.2	301.3	592	endogenous Bornavirus-like nucleoprotein 1	8	2	endogenous Bornavirus-like nucleoprotein 1	340	10	10	278.9	341	412	nucleoprotein	1	9	0	Bornaviridae|Miniopteridae	Orthornavirae|Metazoa	endogenous bonravirus-N like element 1 protein	340	Miniopteridae	10	likely-eve	0	0	0	367	GCF_009914755.1	Homo sapiens
NC_060934.1:43531163-43531633	10	198	134.4	208	protein	9	1	endogenous retroviral sequence 3, partial	135	10	10	149.48	120.4	209	envelope glycoprotein	9	1	0	Ailuridae|Caviidae|Chinchillidae|Dasyproctidae|Echimyidae|Hominidae|Orthoherpesviridae|Phocidae|Sciuridae	Metazoa|Heunggongvirae	R envelope protein	135	Hominidae	10	uncertain	1	2	5	624	GCF_009914755.1	Homo sapiens
NC_060935.1:3519679-3520119	10	195.8	134	269	group 3 member 1 Env polyprotein-like	9	1	env protein	144	10	10	154.17	131.1	269	envelope glycoprotein	9	1	0	Caviidae|Chinchillidae|Dasyproctidae|Echimyidae|Hominidae|Orthoherpesviridae|Sciuridae|Tenrecidae	Metazoa|Heunggongvirae	envelope glycoprotein	144	Hominidae	10	uncertain	0	0	0	125	GCF_009914755.1	Homo sapiens
NC_060935.1:67849546-67849887	10	135.1	107.3	203	group 3 member 1 Env polyprotein-like	10	1	env protein	113	10	10	110.49	111.3	203	envelope glycoprotein	10	0	0	Caviidae|Chinchillidae|Dasyproctidae|Echimyidae|Hominidae|Sciuridae|Tenrecidae	Metazoa	envelope glycoprotein	113	Hominidae	10	uncertain	0	0	0	125	GCF_009914755.1	Homo sapiens
NC_060935.1:68879536-68879763	10	106.68	75.8	115	hypothetical protein	9	0	group 3 member 1 Env polyprotein	76	8	10	86.3	74.2	114	envelope glycoprotein	7	3	0	Arenaviridae|Caviidae|Chinchillidae|Dasyproctidae|Echimyidae|Hominidae|Orthoherpesviridae|Sciuridae	Orthornavirae|Metazoa|Heunggongvirae	R envelope protein	76	Hominidae	10	uncertain	0	6	5	595	GCF_009914755.1	Homo sapiens
NC_060935.1:74941628-74941936	7	68.4429	97.8571	101	nucleoprotein, partial	4	3	Zinc finger protein 572	103	6	10	54.8	102.6	60.1	nucleoprotein	0	10	0	Bornaviridae	Orthornavirae	nucleoprotein	100	Bornaviridae	10	likely-eve	0	0	0	177	GCF_009914755.1	Homo sapiens
NC_060935.1:93033195-93033530	10	98.74	64.8	113	hypothetical protein	9	1	env protein	65	9	10	80.85	63.2	113	envelope glycoprotein	9	1	0	Bovidae|Caviidae|Chinchillidae|Dasyproctidae|Echimyidae|Hominidae|Orthoherpesviridae|Pipidae|Sciuridae	Metazoa|Heunggongvirae	envelope glycoprotein	65	Hominidae	10	uncertain	0	0	0	58	GCF_009914755.1	Homo sapiens
NC_060935.1:9433638-9434069	10	150.2	112.4	195	syncytin-1-like	9	0	syncytin-1	120	7	10	143.1	104.4	213	envelope protein	9	1	1	Cricetidae|Hominidae|Hyaenidae|Muridae|Retroviridae	Metazoa|Pararnavirae	syncytin 1	120	Hominidae	8	likely-retro	0	0	0	41	GCF_009914755.1	Homo sapiens
NC_060936.1:51473993-51474118											2	44.3	42	44.7	P	0	2	0	Bornaviridae	Orthornavirae	P	42	Bornaviridae	2	likely-eve	0	0	0	42	GCF_009914755.1	Homo sapiens
NC_060936.1:51474519-51475781	10	140.5	119.9	227	hypothetical protein, partial	7	0	, partial	111	3	2	122	349	123	N	0	2	0	Bornaviridae	Orthornavirae	N	349	Bornaviridae	2	likely-host-protein	1	3	0	366	GCF_009914755.1	Homo sapiens
NC_060936.1:68526526-68526741	10	101.72	71.8	127	protein	9	1	env protein	72	10	10	85.92	68.5	127	envelope glycoprotein	10	0	0	Caviidae|Cebidae|Cercopithecidae|Chinchillidae|Dasyproctidae|Echimyidae|Hominidae|Sciuridae	Metazoa	envelope glycoprotein	72	Hominidae	9	uncertain	0	5	7	653	GCF_009914755.1	Homo sapiens
NC_060936.1:8297037-8297477	10	195.2	136	270	group 3 member 1 Env polyprotein-like	9	1	env protein	146	10	10	154.19	133.2	270	envelope glycoprotein	9	1	0	Caviidae|Chinchillidae|Dasyproctidae|Echimyidae|Hominidae|Orthoherpesviridae|Sciuridae|Tenrecidae	Metazoa|Heunggongvirae	envelope glycoprotein	146	Hominidae	10	uncertain	0	8	3	671	GCF_009914755.1	Homo sapiens
NC_060936.1:88216472-88216876	10	184.1	128.5	239	uncharacterized protein	9	1	uncharacterized protein	133	10	10	134.14	123.8	201	envelope glycoprotein	8	2	0	Caviidae|Chinchillidae|Dasyproctidae|Echimyidae|Filoviridae|Hominidae|Orthoherpesviridae|Sciuridae|Tenrecidae	Metazoa|Orthornavirae|Heunggongvirae	envelope protein syncytin-	137	Sciuridae	10	uncertain	0	0	0	247	GCF_009914755.1	Homo sapiens
NC_060938.1:29170631-29170969	8	97.8125	86.875	123	uncharacterized protein isoform	7	1	uncharacterized protein isoform	94	6	4	83.475	106.5	120	N	0	4	0	Bornaviridae	Orthornavirae	N	113	Bornaviridae	4	likely-eve	0	0	0	113	GCF_009914755.1	Homo sapiens
NC_060938.1:36529248-36529529	10	127.9	92.3	171	group 3 member 1 Env polyprotein	10	1	env protein	94	9	10	103.6	86.2	171	envelope glycoprotein	7	3	0	Arenaviridae|Caviidae|Chinchillidae|Dasyproctidae|Echimyidae|Hominidae|Sciuridae	Orthornavirae|Metazoa	envelope glycoprotein	94	Hominidae	10	uncertain	0	2	2	359	GCF_009914755.1	Homo sapiens
NC_060938.1:39212180-39212368	10	86.97	47.6	95.5	syncytin-1-like	7	0	syncytin-1	48	5	10	77.18	44.3	98.2	envelope glycoprotein syncytin-B	8	2	2	Cricetidae|Hominidae|Hyaenidae|Muridae|Retroviridae|Spalacidae	Metazoa|Pararnavirae	syncytin 1	48	Hominidae	9	likely-retro	0	0	0	43	GCF_009914755.1	Homo sapiens
NC_060938.1:4473539-4473835	10	115.1	78.7	125	protein	9	0	endogenous retroviral sequence 3, partial	79	9	10	86.69	77.5	126	envelope glycoprotein	7	3	0	Arenaviridae|Caviidae|Chinchillidae|Dasyproctidae|Echimyidae|Filoviridae|Hominidae|Sciuridae	Orthornavirae|Metazoa	R envelope protein	79	Hominidae	10	uncertain	0	0	0	68	GCF_009914755.1	Homo sapiens
NC_060938.1:82341322-82341609	6	65.2167	78.3333	75.5	uncharacterized protein isoform	5	1	hypothetical protein _10278	96	5	2	72.4	97	74.3	N	0	2	0	Bornaviridae	Orthornavirae	N	97	Bornaviridae	2	likely-eve	1	3	1	249	GCF_009914755.1	Homo sapiens
NC_060940.1:77224296-77224931	2	55.65	145.5	58.5	uncharacterized protein isoform	1	1	N	233	2	2	55.05	159.5	58.5	N	0	2	0	Bornaviridae	Orthornavirae	N	233	Bornaviridae	2	likely-eve	0	2	0	111	GCF_009914755.1	Homo sapiens
NC_060941.1:4461261-4461746	10	107.98	138.4	169	endogenous Bornavirus-like nucleoprotein 1	8	2	endogenous bonravirus-N like element 1 protein	162	10	10	113.8	152.5	169	nucleoprotein	1	9	0	Bornaviridae|Miniopteridae	Orthornavirae|Metazoa	endogenous bonravirus-N like element 1 protein	162	Miniopteridae	10	likely-eve	0	6	0	274	GCF_009914755.1	Homo sapiens
NC_060941.1:51280398-51280679	10	128.7	91.7	172	group 3 member 1 Env polyprotein	10	1	env protein	94	9	10	103.74	86.3	172	envelope glycoprotein	8	2	0	Arenaviridae|Caviidae|Cercopithecidae|Chinchillidae|Dasyproctidae|Echimyidae|Hominidae|Orthoherpesviridae|Sciuridae	Orthornavirae|Metazoa|Heunggongvirae	envelope glycoprotein	94	Hominidae	10	uncertain	0	6	8	677	GCF_009914755.1	Homo sapiens
NC_060942.1:61918112-61918303	10	74.28	51.6	82	group PABLB member 1 Env polyprotein-like	7	1	group PABLB member 1 Env polyprotein	53	7	10	68.48	49.3	72.8	envelope protein syncytin-	9	1	0	Ailuridae|Bovidae|Cervidae|Giraffidae|Herpestidae|Orthoherpesviridae|Phocidae	Metazoa|Heunggongvirae	envelope protein syncytin-	52	Phocidae	10	uncertain	0	0	0	53	GCF_009914755.1	Homo sapiens
NC_060943.1:20754731-20755168	10	189	129	211	protein	9	0	endogenous retroviral sequence 3, partial	130	10	10	142.84	122.4	209	envelope glycoprotein	7	3	0	Arenaviridae|Caviidae|Chinchillidae|Dasyproctidae|Echimyidae|Filoviridae|Hominidae|Orthoherpesviridae|Sciuridae	Orthornavirae|Metazoa|Heunggongvirae	R envelope protein	131	Hominidae	10	uncertain	0	0	0	42	GCF_009914755.1	Homo sapiens
NC_060943.1:21337007-21337249	10	110	81	114	hypothetical protein	9	1	group 3 member 1 Env polyprotein-like, partial	81	9	10	87.16	75.9	113	envelope glycoprotein	9	1	0	Ailuridae|Caviidae|Chinchillidae|Dasyproctidae|Echimyidae|Hominidae|Nandiniidae|Orthoherpesviridae|Sciuridae	Metazoa|Heunggongvirae	envelope glycoprotein	81	Hominidae	10	uncertain	0	5	3	445	GCF_009914755.1	Homo sapiens
NC_060943.1:23487839-23488153	10	136.5	95.2	160	protein	10	0	uncharacterized protein	98	10	10	100.53	89.2	142	envelope glycoprotein	7	3	0	Arenaviridae|Caviidae|Chinchillidae|Dasyproctidae|Echimyidae|Hominidae|Orthoherpesviridae|Sciuridae	Orthornavirae|Metazoa|Heunggongvirae	envelope protein syncytin-	101	Sciuridae	10	uncertain	0	0	0	73	GCF_009914755.1	Homo sapiens
NC_060943.1:23958861-23959172	10	150.2	102.1	164	group 3 member 1 Env polyprotein	9	1	endogenous retroviral sequence 3, partial	105	10	10	119.29	98.9	162	envelope glycoprotein	9	1	0	Ailuridae|Caviidae|Chinchillidae|Dasyproctidae|Echimyidae|Hominidae|Orthoherpesviridae|Phocidae|Sciuridae	Metazoa|Heunggongvirae	R envelope protein	105	Hominidae	10	uncertain	0	0	0	122	GCF_009914755.1	Homo sapiens
NC_060943.1:49531795-49532259	2	62.35	127	68.9	uncharacterized protein isoform	1	1	uncharacterized protein isoform	126	2	2	55.65	126.5	55.8	N	0	2	0	Bornaviridae	Orthornavirae	N	128	Bornaviridae	2	likely-eve	0	1	0	93	GCF_009914755.1	Homo sapiens
NC_060943.1:53435356-53435571	10	108.3	72	135	protein	10	1	env protein	72	9	10	90.44	69.1	135	envelope glycoprotein	10	0	0	Caviidae|Cebidae|Cercopithecidae|Chinchillidae|Dasyproctidae|Echimyidae|Hominidae|Sciuridae	Metazoa	envelope glycoprotein	72	Hominidae	9	uncertain	0	5	9	673	GCF_009914755.1	Homo sapiens
NC_060943.1:56476484-56476834	10	64.69	40.9	67.4	uncharacterized protein	9	0	group 3 member 1 Env polyprotein	41	9	7	57.8429	40.5714	65.9	envelope glycoprotein	7	0	0	Caviidae|Chinchillidae|Dasyproctidae|Echimyidae|Hominidae|Sciuridae	Metazoa	R envelope protein	41	Hominidae	7	uncertain	0	0	0	35	GCF_009914755.1	Homo sapiens
NC_060943.1:56513445-56513708	10	120.5	88	127	group 3 member 1 Env polyprotein-like	8	0	group 3 member 1 Env polyprotein-like, partial	88	8	10	92.26	84.2	128	envelope glycoprotein	8	2	0	Arenaviridae|Caviidae|Cercopithecidae|Chinchillidae|Dasyproctidae|Echimyidae|Hominidae|Orthoherpesviridae|Sciuridae	Orthornavirae|Metazoa|Heunggongvirae	R envelope protein	88	Hominidae	10	uncertain	1	5	8	517	GCF_009914755.1	Homo sapiens
NC_060943.1:56550176-56550508	10	117.5	79.9	128	hypothetical protein	9	0	endogenous retroviral sequence 3, partial	80	8	10	91.88	78.7	129	envelope glycoprotein	7	3	0	Arenaviridae|Caviidae|Chinchillidae|Dasyproctidae|Echimyidae|Hominidae|Orthoherpesviridae|Sciuridae	Orthornavirae|Metazoa|Heunggongvirae	R envelope protein	80	Hominidae	10	uncertain	2	3	8	587	GCF_009914755.1	Homo sapiens
NC_060944.1:57127170-57127406	10	124.7	76.6	145	syncytin-1-like	7	0	syncytin-1	79	5	10	104.34	76.7	153	envelope glycoprotein syncytin-B	8	2	2	Cricetidae|Hominidae|Hyaenidae|Muridae|Retroviridae|Spalacidae	Metazoa|Pararnavirae	syncytin 1	79	Hominidae	9	likely-retro	0	1	0	484	GCF_009914755.1	Homo sapiens
NC_060945.1:36608253-36608588	10	106.28	77.7	122	uncharacterized protein	9	1	protein, partial	84	10	10	85.06	74.7	114	envelope glycoprotein	8	2	0	Arenaviridae|Caviidae|Chinchillidae|Dasyproctidae|Echimyidae|Hominidae|Sciuridae|Tenrecidae	Orthornavirae|Metazoa	envelope glycoprotein	83	Hominidae	10	uncertain	0	0	0	93	GCF_009914755.1	Homo sapiens
NC_060947.1:105489320-105489508	10	99.31	61.7	117	syncytin-1-like	7	0	syncytin-1	63	4	10	82.51	62.7	125	envelope glycoprotein syncytin-B	8	2	2	Cricetidae|Hominidae|Hyaenidae|Muridae|Retroviridae|Spalacidae	Metazoa|Pararnavirae	recombinant envelope protein	63	Retroviridae	10	likely-retro	0	0	1	541	GCF_009914755.1	Homo sapiens
NC_060947.1:130175878-130176084	10	104.25	69	121	hypothetical protein	10	0	uncharacterized protein	69	8	10	77.37	67.6	107	envelope glycoprotein	8	2	0	Arenaviridae|Caviidae|Chinchillidae|Dasyproctidae|Echimyidae|Hominidae|Sciuridae|Tenrecidae	Orthornavirae|Metazoa	envelope protein syncytin-	69	Sciuridae	10	uncertain	0	1	1	210	GCF_009914755.1	Homo sapiens
NC_060947.1:154197666-154197947	10	134.4	90.5	179	protein	10	1	env protein	94	10	10	107.06	84.7	179	envelope glycoprotein	8	2	0	Arenaviridae|Caviidae|Cercopithecidae|Chinchillidae|Dasyproctidae|Echimyidae|Hominidae|Orthoherpesviridae|Sciuridae	Orthornavirae|Metazoa|Heunggongvirae	envelope glycoprotein	94	Hominidae	10	uncertain	0	2	8	676	GCF_009914755.1	Homo sapiens
NC_060947.1:48271297-48271569	10	127.2	89	166	group 3 member 1 Env polyprotein	10	1	env protein	91	9	10	102.79	83.3	166	envelope glycoprotein	7	3	0	Arenaviridae|Caviidae|Chinchillidae|Dasyproctidae|Echimyidae|Hominidae|Sciuridae	Orthornavirae|Metazoa	envelope glycoprotein	91	Hominidae	10	uncertain	0	0	9	677	GCF_009914755.1	Homo sapiens
NC_060947.1:51853707-51853892	10	93.93	61.4	97.8	hypothetical protein	10	1	group 3 member 1 Env polyprotein-like, partial	62	9	10	76.05	60.2	94.7	envelope glycoprotein	10	0	0	Ailuridae|Caviidae|Chinchillidae|Dasyproctidae|Echimyidae|Hominidae|Nandiniidae|Phocidae|Sciuridae	Metazoa	envelope glycoprotein	60	Hominidae	10	uncertain	0	0	2	169	GCF_009914755.1	Homo sapiens
NC_060947.1:64646904-64647185	10	127.5	92.9	165	uncharacterized protein	10	1	env protein	94	9	10	102.05	86.3	165	envelope glycoprotein	7	3	0	Arenaviridae|Caviidae|Chinchillidae|Dasyproctidae|Echimyidae|Hominidae|Orthoherpesviridae|Sciuridae	Orthornavirae|Metazoa|Heunggongvirae	envelope glycoprotein	94	Hominidae	10	uncertain	0	5	7	672	GCF_009914755.1	Homo sapiens
NC_060947.1:7253520-7253852	10	157	99.9	190	syncytin-1-like	7	0	syncytin-1	111	4	10	135.9	110.5	206	envelope glycoprotein syncytin-B	9	1	1	Cricetidae|Hominidae|Hyaenidae|Muridae|Retroviridae|Spalacidae	Metazoa|Pararnavirae	syncytin 1	111	Hominidae	10	likely-retro	0	6	0	536	GCF_009914755.1	Homo sapiens
NC_060947.1:96287942-96288244	10	135.1	96.7	198	group Env polyprotein-like	9	0	RecName: Full= group Env polyprotein; AltName: Full=CpzERV-env envelope protein; AltName: Full=ERV-F(c)1 provirus ancestral Env polyprotein; AltName: Full=Envelope polyprotein; Contains: RecName: Full=Surface protein; Short=SU; Contains: RecName: Full=Transmembrane protein; Short=TM; Flags: Precursor	101	9	10	83.85	92.6	89.7	envelope glycoprotein syncytin-B	10	0	0	Cricetidae|Hominidae|Hyaenidae|Muridae|Spalacidae	Metazoa	syncytin 1	92	Hominidae	8	uncertain	0	0	0	584	GCF_009914755.1	Homo sapiens
NC_060948.1:62394652-62394933	10	134.4	90.5	179	protein	10	1	env protein	94	10	10	107.06	84.7	179	envelope glycoprotein	8	2	0	Arenaviridae|Caviidae|Cercopithecidae|Chinchillidae|Dasyproctidae|Echimyidae|Hominidae|Orthoherpesviridae|Sciuridae	Orthornavirae|Metazoa|Heunggongvirae	envelope glycoprotein	94	Hominidae	10	uncertain	0	4	7	675	GCF_009914755.1	Homo sapiens
NC_060948.1:8526417-8526740	10	155.2	106.9	188	syncytin- precursor	9	1	env protein	108	10	10	121.81	99.8	188	envelope glycoprotein	8	2	0	Arenaviridae|Caviidae|Cercopithecidae|Chinchillidae|Dasyproctidae|Echimyidae|Hominidae|Orthoherpesviridae|Sciuridae	Orthornavirae|Metazoa|Heunggongvirae	envelope glycoprotein	108	Hominidae	10	uncertain	0	3	7	672	GCF_009914755.1	Homo sapiens
NC_085841.1:102358226-102358486	10	68.66	74.4	100	uncharacterized protein	9	0	uncharacterized protein	88	8	10	49.93	74.4	53.1	glycoprotein	3	7	0	Arenaviridae|Cercopithecidae|Hominidae|Orthoherpesviridae|Pipidae	Orthornavirae|Metazoa|Heunggongvirae	envelope glycoprotein	73	Cercopithecidae	8	likely-eve	0	0	0	409	GCF_035594765.1	Anolis carolinensis
NC_085841.1:111664245-111664781	10	128.6	177.5	164	uncharacterized protein	10	0	uncharacterized protein	180	9	10	113	174.1	120	envelope protein	2	8	8	Retroviridae|Scincidae	Pararnavirae|Metazoa	envelope protein	176	Scincidae	2	likely-retro	0	0	0	357	GCF_035594765.1	Anolis carolinensis
NC_085841.1:114510531-114510947	10	95.61	110.5	137	uncharacterized protein	10	0	uncharacterized protein	140	7	10	57.23	118.8	68.2	envelope glycoprotein	9	1	0	Bovidae|Cebidae|Cercopithecidae|Hominidae|Orthoherpesviridae|Pipidae|Scincidae|Spalacidae	Metazoa|Heunggongvirae	envelope protein	136	Scincidae	9	uncertain	0	0	0	430	GCF_035594765.1	Anolis carolinensis
NC_085841.1:115539062-115539598	10	129.1	177.2	164	uncharacterized protein	10	0	uncharacterized protein	180	9	10	113.9	178.7	120	envelope protein	2	8	8	Retroviridae|Scincidae	Pararnavirae|Metazoa	envelope protein	176	Scincidae	2	likely-retro	0	0	0	357	GCF_035594765.1	Anolis carolinensis
NC_085841.1:119408302-119408718	10	95.07	110.5	134	uncharacterized protein	10	0	uncharacterized protein	143	7	10	55.79	112.7	67.8	envelope glycoprotein	8	2	0	Arenaviridae|Bovidae|Cercopithecidae|Hominidae|Orthoherpesviridae|Pipidae|Scincidae|Spalacidae	Orthornavirae|Metazoa|Heunggongvirae	envelope protein	136	Scincidae	9	uncertain	0	0	0	446	GCF_035594765.1	Anolis carolinensis
NC_085841.1:1318927-1319463	10	129.7	177.5	164	uncharacterized protein	10	0	uncharacterized protein	180	9	10	114.8	178.1	120	envelope protein	2	8	8	Retroviridae|Scincidae	Pararnavirae|Metazoa	envelope protein	176	Scincidae	2	likely-retro	0	0	0	357	GCF_035594765.1	Anolis carolinensis
NC_085841.1:134530480-134531016	10	128.9	177.2	164	uncharacterized protein	10	0	uncharacterized protein	180	9	10	112.9	178.1	119	envelope protein	2	8	8	Retroviridae|Scincidae	Pararnavirae|Metazoa	envelope protein	176	Scincidae	2	likely-retro	0	0	1	356	GCF_035594765.1	Anolis carolinensis
NC_085841.1:135977707-135978015	10	90.94	83.9	160	protein	9	0	PREDICTED: group Env polyprotein-like	103	9	10	73.17	77.6	81.6	envelope protein syncytin-	10	0	0	Canidae|Cebidae|Cercopithecidae|Hominidae|Pipidae|Tenrecidae	Metazoa	envelope glycoprotein	75	Cercopithecidae	10	uncertain	0	0	1	488	GCF_035594765.1	Anolis carolinensis
NC_085841.1:141228048-141228464	10	98.09	125.2	140	uncharacterized protein	10	0	uncharacterized protein	140	9	10	58.53	117.1	67.4	envelope protein	7	3	0	Arenaviridae|Cercopithecidae|Herpestidae|Hominidae|Orthoherpesviridae|Pipidae|Scincidae|Spalacidae	Orthornavirae|Metazoa|Heunggongvirae	envelope protein	136	Scincidae	9	uncertain	0	0	0	413	GCF_035594765.1	Anolis carolinensis
NC_085841.1:142004320-142004655	10	87.37	92.8	124	uncharacterized protein	9	0	uncharacterized protein	110	6	10	52.53	91.7	60.1	glycoprotein	6	4	0	Arenaviridae|Bovidae|Cercopithecidae|Hominidae|Orthoherpesviridae|Pipidae|Scincidae|Spalacidae	Orthornavirae|Metazoa|Heunggongvirae	envelope	93	Pipidae	9	uncertain	0	0	0	418	GCF_035594765.1	Anolis carolinensis
NC_085841.1:144327822-144328238	10	96.23	110.5	137	uncharacterized protein	10	0	uncharacterized protein	140	7	10	56.92	117.1	68.2	envelope glycoprotein	9	1	0	Bovidae|Cebidae|Cercopithecidae|Hominidae|Orthoherpesviridae|Pipidae|Scincidae|Spalacidae	Metazoa|Heunggongvirae	envelope protein	136	Scincidae	9	uncertain	0	0	0	430	GCF_035594765.1	Anolis carolinensis
NC_085841.1:145614875-145615291	10	95.61	110.5	137	uncharacterized protein	10	0	uncharacterized protein	140	7	10	57.23	118.8	68.2	envelope glycoprotein	9	1	0	Bovidae|Cebidae|Cercopithecidae|Hominidae|Orthoherpesviridae|Pipidae|Scincidae|Spalacidae	Metazoa|Heunggongvirae	envelope protein	136	Scincidae	9	uncertain	0	0	0	430	GCF_035594765.1	Anolis carolinensis
NC_085841.1:163051565-163052101	10	128.3	176.4	164	uncharacterized protein	10	0	uncharacterized protein	180	9	10	113.6	181.1	118	envelope protein	2	8	8	Retroviridae|Scincidae	Pararnavirae|Metazoa	envelope protein	176	Scincidae	2	likely-retro	0	0	0	357	GCF_035594765.1	Anolis carolinensis
NC_085841.1:165777532-165777948	10	95.34	110.5	136	uncharacterized protein	10	0	uncharacterized protein	140	7	10	56.33	117.7	67	envelope glycoprotein	9	1	0	Bovidae|Cebidae|Cercopithecidae|Hominidae|Orthoherpesviridae|Pipidae|Scincidae|Spalacidae	Metazoa|Heunggongvirae	envelope protein	136	Scincidae	9	uncertain	0	0	0	430	GCF_035594765.1	Anolis carolinensis
NC_085841.1:171762988-171763404	10	95.8	110.5	137	uncharacterized protein	10	0	uncharacterized protein	140	7	10	57.15	118.8	67.4	envelope glycoprotein	9	1	0	Bovidae|Cebidae|Cercopithecidae|Hominidae|Orthoherpesviridae|Pipidae|Scincidae|Spalacidae	Metazoa|Heunggongvirae	envelope protein	136	Scincidae	9	uncertain	0	0	1	429	GCF_035594765.1	Anolis carolinensis
NC_085841.1:172072932-172073468	10	129.1	177.2	164	uncharacterized protein	10	0	uncharacterized protein	180	9	10	113.9	178.7	120	envelope protein	2	8	8	Retroviridae|Scincidae	Pararnavirae|Metazoa	envelope protein	176	Scincidae	2	likely-retro	0	0	0	357	GCF_035594765.1	Anolis carolinensis
NC_085841.1:182809435-182809851	10	95.61	110.5	137	uncharacterized protein	10	0	uncharacterized protein	140	7	10	57.23	118.8	68.2	envelope glycoprotein	9	1	0	Bovidae|Cebidae|Cercopithecidae|Hominidae|Orthoherpesviridae|Pipidae|Scincidae|Spalacidae	Metazoa|Heunggongvirae	envelope protein	136	Scincidae	9	uncertain	0	0	0	430	GCF_035594765.1	Anolis carolinensis
NC_085841.1:183417473-183418009	10	129.3	177.7	166	uncharacterized protein	10	0	uncharacterized protein	180	9	10	114.9	178.7	120	envelope protein	2	8	8	Retroviridae|Scincidae	Pararnavirae|Metazoa	envelope protein	176	Scincidae	2	likely-retro	0	0	0	357	GCF_035594765.1	Anolis carolinensis
NC_085841.1:185668853-185669389	10	128.6	177.5	164	uncharacterized protein	10	0	uncharacterized protein	180	9	10	113	174.1	120	envelope protein	2	8	8	Retroviridae|Scincidae	Pararnavirae|Metazoa	envelope protein	176	Scincidae	2	likely-retro	0	0	0	357	GCF_035594765.1	Anolis carolinensis
NC_085841.1:188669466-188669882	10	95.61	110.5	137	uncharacterized protein	10	0	uncharacterized protein	140	7	10	57.23	118.8	68.2	envelope glycoprotein	9	1	0	Bovidae|Cebidae|Cercopithecidae|Hominidae|Orthoherpesviridae|Pipidae|Scincidae|Spalacidae	Metazoa|Heunggongvirae	envelope protein	136	Scincidae	9	uncertain	0	0	0	428	GCF_035594765.1	Anolis carolinensis
NC_085841.1:199786355-199786771	10	95.61	110.5	137	uncharacterized protein	10	0	uncharacterized protein	140	7	10	57.23	118.8	68.2	envelope glycoprotein	9	1	0	Bovidae|Cebidae|Cercopithecidae|Hominidae|Orthoherpesviridae|Pipidae|Scincidae|Spalacidae	Metazoa|Heunggongvirae	envelope protein	136	Scincidae	9	uncertain	0	0	0	430	GCF_035594765.1	Anolis carolinensis
NC_085841.1:200081258-200081593	10	87.32	91.3	124	uncharacterized protein	9	0	uncharacterized protein	110	6	10	52.05	88.9	58.9	envelope protein	6	4	1	Arenaviridae|Bovidae|Cercopithecidae|Hominidae|Orthoherpesviridae|Pipidae|Retroviridae|Scincidae|Spalacidae	Orthornavirae|Metazoa|Heunggongvirae|Pararnavirae	F-env	106	Orthoherpesviridae	10	uncertain	0	0	0	446	GCF_035594765.1	Anolis carolinensis
NC_085841.1:200507284-200507700	10	95.57	110.5	137	uncharacterized protein	10	0	uncharacterized protein	140	7	10	56.68	117.7	67	envelope glycoprotein	9	1	0	Bovidae|Cebidae|Cercopithecidae|Hominidae|Orthoherpesviridae|Pipidae|Scincidae|Spalacidae	Metazoa|Heunggongvirae	envelope protein	136	Scincidae	9	uncertain	0	0	0	430	GCF_035594765.1	Anolis carolinensis
NC_085841.1:205375022-205375558	10	128.6	177.5	164	uncharacterized protein	10	0	uncharacterized protein	180	9	10	113	174.1	120	envelope protein	2	8	8	Retroviridae|Scincidae	Pararnavirae|Metazoa	envelope protein	176	Scincidae	2	likely-retro	0	0	0	357	GCF_035594765.1	Anolis carolinensis
NC_085841.1:208577627-208578163	10	128.6	177.5	164	uncharacterized protein	10	0	uncharacterized protein	180	9	10	113	174.1	120	envelope protein	2	8	8	Retroviridae|Scincidae	Pararnavirae|Metazoa	envelope protein	176	Scincidae	2	likely-retro	0	0	0	294	GCF_035594765.1	Anolis carolinensis
NC_085841.1:216334747-216335163	10	95.61	110.5	137	uncharacterized protein	10	0	uncharacterized protein	140	7	10	57.23	118.8	68.2	envelope glycoprotein	9	1	0	Bovidae|Cebidae|Cercopithecidae|Hominidae|Orthoherpesviridae|Pipidae|Scincidae|Spalacidae	Metazoa|Heunggongvirae	envelope protein	136	Scincidae	9	uncertain	0	0	0	430	GCF_035594765.1	Anolis carolinensis
NC_085841.1:219430248-219430664	10	95.57	110.5	137	uncharacterized protein	10	0	uncharacterized protein	140	7	10	56.88	117.7	66.6	envelope glycoprotein	9	1	0	Bovidae|Cebidae|Cercopithecidae|Hominidae|Orthoherpesviridae|Pipidae|Scincidae|Spalacidae	Metazoa|Heunggongvirae	envelope protein	136	Scincidae	9	uncertain	0	0	0	430	GCF_035594765.1	Anolis carolinensis
NC_085841.1:221105507-221105923	10	95.61	110.5	137	uncharacterized protein	10	0	uncharacterized protein	140	7	10	57.23	118.8	68.2	envelope glycoprotein	9	1	0	Bovidae|Cebidae|Cercopithecidae|Hominidae|Orthoherpesviridae|Pipidae|Scincidae|Spalacidae	Metazoa|Heunggongvirae	envelope protein	136	Scincidae	9	uncertain	0	0	0	430	GCF_035594765.1	Anolis carolinensis
NC_085841.1:239109900-239110316	10	95.8	110.5	137	uncharacterized protein	10	0	uncharacterized protein	140	7	10	57.15	118.8	67.4	envelope glycoprotein	9	1	0	Bovidae|Cebidae|Cercopithecidae|Hominidae|Orthoherpesviridae|Pipidae|Scincidae|Spalacidae	Metazoa|Heunggongvirae	envelope protein	136	Scincidae	9	uncertain	0	0	0	430	GCF_035594765.1	Anolis carolinensis
NC_085841.1:239450482-239450898	10	95.72	110.2	136	uncharacterized protein	9	0	uncharacterized protein	140	6	10	56.34	119.5	67	envelope glycoprotein	8	2	0	Arenaviridae|Cebidae|Cercopithecidae|Hominidae|Orthoherpesviridae|Pipidae|Scincidae|Spalacidae	Orthornavirae|Metazoa|Heunggongvirae	envelope protein	136	Scincidae	9	uncertain	0	0	0	430	GCF_035594765.1	Anolis carolinensis
NC_085841.1:243892298-243892834	10	129.7	177.5	164	uncharacterized protein	10	0	uncharacterized protein	180	9	10	114.8	178.1	120	envelope protein	2	8	8	Retroviridae|Scincidae	Pararnavirae|Metazoa	envelope protein	176	Scincidae	2	likely-retro	0	0	0	357	GCF_035594765.1	Anolis carolinensis
NC_085841.1:24767889-24768308	10	107.16	133	139	uncharacterized protein	10	0	uncharacterized protein	140	10	10	101.3	122.6	102	envelope protein	0	10	10	Retroviridae	Pararnavirae	env protein	121	Retroviridae	2	likely-retro	0	0	0	237	GCF_035594765.1	Anolis carolinensis
NC_085841.1:249296502-249296918	10	89.45	92.7	126	uncharacterized protein	9	0	uncharacterized protein	114	6	10	53.53	98.1	59.3	envelope glycoprotein	8	2	0	Arenaviridae|Bovidae|Cercopithecidae|Hominidae|Orthoherpesviridae|Pipidae|Scincidae|Spalacidae	Orthornavirae|Metazoa|Heunggongvirae	F-env	106	Orthoherpesviridae	9	uncertain	0	0	0	409	GCF_035594765.1	Anolis carolinensis
NC_085841.1:250091507-250092043	10	129.1	177.2	164	uncharacterized protein	10	0	uncharacterized protein	180	9	10	113.9	178.7	120	envelope protein	2	8	8	Retroviridae|Scincidae	Pararnavirae|Metazoa	envelope protein	176	Scincidae	2	likely-retro	0	0	0	357	GCF_035594765.1	Anolis carolinensis
NC_085841.1:252835656-252836192	10	128.2	177.2	164	uncharacterized protein	10	0	uncharacterized protein	180	10	10	113.8	178.9	119	envelope protein	2	8	8	Retroviridae|Scincidae	Pararnavirae|Metazoa	envelope protein	176	Scincidae	2	likely-retro	0	0	0	357	GCF_035594765.1	Anolis carolinensis
NC_085841.1:253092716-253093132	10	95.8	110.5	137	uncharacterized protein	10	0	uncharacterized protein	140	7	10	57.15	118.8	67.4	envelope glycoprotein	9	1	0	Bovidae|Cebidae|Cercopithecidae|Hominidae|Orthoherpesviridae|Pipidae|Scincidae|Spalacidae	Metazoa|Heunggongvirae	envelope protein	136	Scincidae	9	uncertain	0	0	1	413	GCF_035594765.1	Anolis carolinensis
NC_085841.1:254375706-254376212	10	122.1	162.1	155	uncharacterized protein	9	0	uncharacterized protein	171	9	10	111.1	151	115	envelope protein	2	8	8	Retroviridae|Scincidae	Pararnavirae|Metazoa	envelope protein	153	Scincidae	3	likely-retro	0	0	0	357	GCF_035594765.1	Anolis carolinensis
NC_085841.1:256661267-256661683	10	95.61	110.5	137	uncharacterized protein	10	0	uncharacterized protein	140	7	10	57.23	118.8	68.2	envelope glycoprotein	9	1	0	Bovidae|Cebidae|Cercopithecidae|Hominidae|Orthoherpesviridae|Pipidae|Scincidae|Spalacidae	Metazoa|Heunggongvirae	envelope protein	136	Scincidae	9	uncertain	0	0	0	430	GCF_035594765.1	Anolis carolinensis
NC_085841.1:270603962-270604249	10	71.27	95	102	uncharacterized protein	9	0	uncharacterized protein	95	8	10	49.1	86.1	53.9	glycoprotein	6	4	0	Arenaviridae|Bovidae|Cercopithecidae|Hominidae|Orthoherpesviridae|Pipidae|Scincidae|Spalacidae	Orthornavirae|Metazoa|Heunggongvirae	envelope	93	Pipidae	9	uncertain	0	0	0	66	GCF_035594765.1	Anolis carolinensis
NC_085841.1:275386869-275387285	10	95.61	110.5	137	uncharacterized protein	10	0	uncharacterized protein	140	7	10	57.23	118.8	68.2	envelope glycoprotein	9	1	0	Bovidae|Cebidae|Cercopithecidae|Hominidae|Orthoherpesviridae|Pipidae|Scincidae|Spalacidae	Metazoa|Heunggongvirae	envelope protein	136	Scincidae	9	uncertain	0	0	0	430	GCF_035594765.1	Anolis carolinensis
NC_085841.1:280499361-280499777	10	95.35	110.5	136	uncharacterized protein	10	0	uncharacterized protein	140	7	10	56.56	117.7	67	envelope glycoprotein	9	1	0	Bovidae|Cebidae|Cercopithecidae|Hominidae|Orthoherpesviridae|Pipidae|Scincidae|Spalacidae	Metazoa|Heunggongvirae	envelope protein	136	Scincidae	9	uncertain	0	0	0	430	GCF_035594765.1	Anolis carolinensis
NC_085841.1:280862637-280863053	10	95.61	110.5	137	uncharacterized protein	10	0	uncharacterized protein	140	7	10	57.23	118.8	68.2	envelope glycoprotein	9	1	0	Bovidae|Cebidae|Cercopithecidae|Hominidae|Orthoherpesviridae|Pipidae|Scincidae|Spalacidae	Metazoa|Heunggongvirae	envelope protein	136	Scincidae	9	uncertain	0	0	0	430	GCF_035594765.1	Anolis carolinensis
NC_085841.1:286287301-286287717	10	95.35	110.5	136	uncharacterized protein	10	0	uncharacterized protein	140	7	10	56.56	117.7	67	envelope glycoprotein	9	1	0	Bovidae|Cebidae|Cercopithecidae|Hominidae|Orthoherpesviridae|Pipidae|Scincidae|Spalacidae	Metazoa|Heunggongvirae	envelope protein	136	Scincidae	9	uncertain	0	0	0	430	GCF_035594765.1	Anolis carolinensis
NC_085841.1:291066816-291067232	10	95.57	110.5	137	uncharacterized protein	10	0	uncharacterized protein	140	7	10	56.68	117.7	67	envelope glycoprotein	9	1	0	Bovidae|Cebidae|Cercopithecidae|Hominidae|Orthoherpesviridae|Pipidae|Scincidae|Spalacidae	Metazoa|Heunggongvirae	envelope protein	136	Scincidae	9	uncertain	0	0	0	430	GCF_035594765.1	Anolis carolinensis
NC_085841.1:297066121-297066537	10	95.35	110.5	136	uncharacterized protein	10	0	uncharacterized protein	140	7	10	56.56	117.7	67	envelope glycoprotein	9	1	0	Bovidae|Cebidae|Cercopithecidae|Hominidae|Orthoherpesviridae|Pipidae|Scincidae|Spalacidae	Metazoa|Heunggongvirae	envelope protein	136	Scincidae	9	uncertain	0	0	0	425	GCF_035594765.1	Anolis carolinensis
NC_085841.1:30288323-30288739	10	95.61	110.5	137	uncharacterized protein	10	0	uncharacterized protein	140	7	10	57.23	118.8	68.2	envelope glycoprotein	9	1	0	Bovidae|Cebidae|Cercopithecidae|Hominidae|Orthoherpesviridae|Pipidae|Scincidae|Spalacidae	Metazoa|Heunggongvirae	envelope protein	136	Scincidae	9	uncertain	0	0	0	428	GCF_035594765.1	Anolis carolinensis
NC_085841.1:304041021-304041557	10	129.1	177.2	164	uncharacterized protein	10	0	uncharacterized protein	180	9	10	113.9	178.7	120	envelope protein	2	8	8	Retroviridae|Scincidae	Pararnavirae|Metazoa	envelope protein	176	Scincidae	2	likely-retro	0	0	0	357	GCF_035594765.1	Anolis carolinensis
NC_085841.1:304492494-304492781	10	73.13	93.9	107	uncharacterized protein	9	0	uncharacterized protein	95	8	10	49.8	86.1	56.2	glycoprotein	6	4	0	Arenaviridae|Bovidae|Cercopithecidae|Hominidae|Orthoherpesviridae|Pipidae|Scincidae|Spalacidae	Orthornavirae|Metazoa|Heunggongvirae	envelope	93	Pipidae	9	uncertain	0	0	0	132	GCF_035594765.1	Anolis carolinensis
NC_085841.1:304747642-304748166	10	127	174	162	uncharacterized protein	10	0	uncharacterized protein	177	10	10	113.5	157.1	119	envelope protein	2	8	8	Retroviridae|Scincidae	Pararnavirae|Metazoa	envelope protein	174	Scincidae	3	likely-retro	0	0	0	357	GCF_035594765.1	Anolis carolinensis
NC_085841.1:305078878-305079234	10	100.94	100.9	131	uncharacterized protein	9	0	uncharacterized protein	117	7	10	92.01	94.2	92.4	envelope protein	1	9	9	Retroviridae|Scincidae	Pararnavirae|Metazoa	envelope protein	94	Retroviridae	2	likely-retro	0	0	0	125	GCF_035594765.1	Anolis carolinensis
NC_085841.1:307723257-307723673	10	95.8	110.5	137	uncharacterized protein	10	0	uncharacterized protein	140	7	10	57.15	118.8	67.4	envelope glycoprotein	9	1	0	Bovidae|Cebidae|Cercopithecidae|Hominidae|Orthoherpesviridae|Pipidae|Scincidae|Spalacidae	Metazoa|Heunggongvirae	envelope protein	136	Scincidae	9	uncertain	0	0	0	430	GCF_035594765.1	Anolis carolinensis
NC_085841.1:310023241-310023657	10	95.8	110.5	137	uncharacterized protein	10	0	uncharacterized protein	140	7	10	57.15	118.8	67.4	envelope glycoprotein	9	1	0	Bovidae|Cebidae|Cercopithecidae|Hominidae|Orthoherpesviridae|Pipidae|Scincidae|Spalacidae	Metazoa|Heunggongvirae	envelope protein	136	Scincidae	9	uncertain	0	0	0	430	GCF_035594765.1	Anolis carolinensis
NC_085841.1:316760533-316760868	10	87.37	92.8	124	uncharacterized protein	9	0	uncharacterized protein	110	6	10	52.53	91.7	60.1	glycoprotein	6	4	0	Arenaviridae|Bovidae|Cercopithecidae|Hominidae|Orthoherpesviridae|Pipidae|Scincidae|Spalacidae	Orthornavirae|Metazoa|Heunggongvirae	envelope	93	Pipidae	9	uncertain	0	0	0	460	GCF_035594765.1	Anolis carolinensis
NC_085841.1:317363200-317363526	10	100.17	98.4	197	protein	9	0	PREDICTED: group Env polyprotein-like	107	7	10	79.03	93.8	88.2	envelope protein syncytin-	10	0	0	Cebidae|Cercopithecidae|Hominidae|Tenrecidae	Metazoa	envelope glycoprotein	86	Cercopithecidae	10	uncertain	0	0	0	143	GCF_035594765.1	Anolis carolinensis
NC_085841.1:333330813-333331229	10	95.61	110.5	137	uncharacterized protein	10	0	uncharacterized protein	140	7	10	57.23	118.8	68.2	envelope glycoprotein	9	1	0	Bovidae|Cebidae|Cercopithecidae|Hominidae|Orthoherpesviridae|Pipidae|Scincidae|Spalacidae	Metazoa|Heunggongvirae	envelope protein	136	Scincidae	9	uncertain	0	0	0	430	GCF_035594765.1	Anolis carolinensis
NC_085841.1:353625917-353626333	10	95.8	110.5	137	uncharacterized protein	10	0	uncharacterized protein	140	7	10	57.15	118.8	67.4	envelope glycoprotein	9	1	0	Bovidae|Cebidae|Cercopithecidae|Hominidae|Orthoherpesviridae|Pipidae|Scincidae|Spalacidae	Metazoa|Heunggongvirae	envelope protein	136	Scincidae	9	uncertain	0	0	0	430	GCF_035594765.1	Anolis carolinensis
NC_085841.1:357143140-357143580	10	111.1	134.7	145	uncharacterized protein	7	2	uncharacterized protein	140	8	10	107.8	120.6	109	envelope protein	0	10	10	Retroviridae	Pararnavirae	env protein	121	Retroviridae	2	likely-retro	0	0	0	120	GCF_035594765.1	Anolis carolinensis
NC_085841.1:357703843-357704379	10	128.1	177.6	164	uncharacterized protein	10	0	uncharacterized protein	180	9	10	112.7	174.1	119	envelope protein	2	8	8	Retroviridae|Scincidae	Pararnavirae|Metazoa	envelope protein	176	Scincidae	2	likely-retro	0	0	0	357	GCF_035594765.1	Anolis carolinensis
NC_085841.1:362265038-362265454	10	95.8	110.5	137	uncharacterized protein	10	0	uncharacterized protein	140	7	10	57.15	118.8	67.4	envelope glycoprotein	9	1	0	Bovidae|Cebidae|Cercopithecidae|Hominidae|Orthoherpesviridae|Pipidae|Scincidae|Spalacidae	Metazoa|Heunggongvirae	envelope protein	136	Scincidae	9	uncertain	0	0	0	430	GCF_035594765.1	Anolis carolinensis
NC_085841.1:363627897-363628433	10	129.1	177.2	164	uncharacterized protein	10	0	uncharacterized protein	180	9	10	113.9	178.7	120	envelope protein	2	8	8	Retroviridae|Scincidae	Pararnavirae|Metazoa	envelope protein	176	Scincidae	2	likely-retro	0	0	0	357	GCF_035594765.1	Anolis carolinensis
NC_085841.1:43141043-43141459	10	95.61	110.5	137	uncharacterized protein	10	0	uncharacterized protein	140	7	10	57.23	118.8	68.2	envelope glycoprotein	9	1	0	Bovidae|Cebidae|Cercopithecidae|Hominidae|Orthoherpesviridae|Pipidae|Scincidae|Spalacidae	Metazoa|Heunggongvirae	envelope protein	136	Scincidae	9	uncertain	0	0	0	430	GCF_035594765.1	Anolis carolinensis
NC_085841.1:46179648-46180064	10	95.8	110.5	137	uncharacterized protein	10	0	uncharacterized protein	140	7	10	57.15	118.8	67.4	envelope glycoprotein	9	1	0	Bovidae|Cebidae|Cercopithecidae|Hominidae|Orthoherpesviridae|Pipidae|Scincidae|Spalacidae	Metazoa|Heunggongvirae	envelope protein	136	Scincidae	9	uncertain	0	0	0	430	GCF_035594765.1	Anolis carolinensis
NC_085841.1:54219492-54220028	10	127	177.5	163	uncharacterized protein	10	0	uncharacterized protein	180	9	10	112.1	178.7	119	envelope protein	2	8	8	Retroviridae|Scincidae	Pararnavirae|Metazoa	envelope protein	176	Scincidae	2	likely-retro	0	0	0	357	GCF_035594765.1	Anolis carolinensis
NC_085841.1:56520931-56521347	10	95.61	110.5	137	uncharacterized protein	10	0	uncharacterized protein	140	7	10	57.23	118.8	68.2	envelope glycoprotein	9	1	0	Bovidae|Cebidae|Cercopithecidae|Hominidae|Orthoherpesviridae|Pipidae|Scincidae|Spalacidae	Metazoa|Heunggongvirae	envelope protein	136	Scincidae	9	uncertain	0	0	0	430	GCF_035594765.1	Anolis carolinensis
NC_085841.1:61040927-61041343	10	95.35	110.5	136	uncharacterized protein	10	0	uncharacterized protein	140	7	10	56.56	117.7	67	envelope glycoprotein	9	1	0	Bovidae|Cebidae|Cercopithecidae|Hominidae|Orthoherpesviridae|Pipidae|Scincidae|Spalacidae	Metazoa|Heunggongvirae	envelope protein	136	Scincidae	9	uncertain	0	1	0	429	GCF_035594765.1	Anolis carolinensis
NC_085841.1:83115503-83116039	10	127.1	177.3	161	uncharacterized protein	10	0	uncharacterized protein	180	9	10	110.8	177.5	119	envelope protein	2	8	8	Retroviridae|Scincidae	Pararnavirae|Metazoa	envelope protein	176	Scincidae	2	likely-retro	0	0	0	237	GCF_035594765.1	Anolis carolinensis
NC_085841.1:90290668-90291204	10	125.1	177.6	158	uncharacterized protein	10	0	uncharacterized protein	180	8	10	107.3	174.1	115	envelope protein	2	8	8	Retroviridae|Scincidae	Pararnavirae|Metazoa	envelope protein	176	Scincidae	2	likely-retro	0	0	0	237	GCF_035594765.1	Anolis carolinensis
NC_085842.1:109742467-109743003	10	127.2	177	163	uncharacterized protein	10	0	uncharacterized protein	180	10	10	113.2	178.7	119	envelope protein	2	8	8	Retroviridae|Scincidae	Pararnavirae|Metazoa	envelope protein	176	Scincidae	2	likely-retro	0	1	0	356	GCF_035594765.1	Anolis carolinensis
NC_085842.1:110049568-110049984	10	95.8	110.5	137	uncharacterized protein	10	0	uncharacterized protein	140	7	10	57.15	118.8	67.4	envelope glycoprotein	9	1	0	Bovidae|Cebidae|Cercopithecidae|Hominidae|Orthoherpesviridae|Pipidae|Scincidae|Spalacidae	Metazoa|Heunggongvirae	envelope protein	136	Scincidae	9	uncertain	0	0	0	430	GCF_035594765.1	Anolis carolinensis
NC_085842.1:115464372-115464788	10	95.61	110.5	137	uncharacterized protein	10	0	uncharacterized protein	140	7	10	57.23	118.8	68.2	envelope glycoprotein	9	1	0	Bovidae|Cebidae|Cercopithecidae|Hominidae|Orthoherpesviridae|Pipidae|Scincidae|Spalacidae	Metazoa|Heunggongvirae	envelope protein	136	Scincidae	9	uncertain	0	0	0	430	GCF_035594765.1	Anolis carolinensis
NC_085842.1:116753317-116753733	10	95.08	110.4	134	uncharacterized protein	10	0	uncharacterized protein	140	7	10	56.41	117.7	64.7	envelope glycoprotein	9	1	0	Bovidae|Cebidae|Cercopithecidae|Hominidae|Orthoherpesviridae|Pipidae|Scincidae|Spalacidae	Metazoa|Heunggongvirae	envelope protein	136	Scincidae	9	uncertain	0	0	0	430	GCF_035594765.1	Anolis carolinensis
NC_085842.1:116859262-116859678	10	95.61	110.5	137	uncharacterized protein	10	0	uncharacterized protein	140	7	10	57.23	118.8	68.2	envelope glycoprotein	9	1	0	Bovidae|Cebidae|Cercopithecidae|Hominidae|Orthoherpesviridae|Pipidae|Scincidae|Spalacidae	Metazoa|Heunggongvirae	envelope protein	136	Scincidae	9	uncertain	0	0	0	428	GCF_035594765.1	Anolis carolinensis
NC_085842.1:125612964-125613299	10	87.37	92.8	124	uncharacterized protein	9	0	uncharacterized protein	110	6	10	52.53	91.7	60.1	glycoprotein	6	4	0	Arenaviridae|Bovidae|Cercopithecidae|Hominidae|Orthoherpesviridae|Pipidae|Scincidae|Spalacidae	Orthornavirae|Metazoa|Heunggongvirae	envelope	93	Pipidae	9	uncertain	0	0	0	460	GCF_035594765.1	Anolis carolinensis
NC_085842.1:131715504-131715920	10	95.57	110.5	137	uncharacterized protein	10	0	uncharacterized protein	140	7	10	56.68	117.7	67	envelope glycoprotein	9	1	0	Bovidae|Cebidae|Cercopithecidae|Hominidae|Orthoherpesviridae|Pipidae|Scincidae|Spalacidae	Metazoa|Heunggongvirae	envelope protein	136	Scincidae	9	uncertain	0	0	1	429	GCF_035594765.1	Anolis carolinensis
NC_085842.1:137037516-137038052	10	129.1	177.2	164	uncharacterized protein	10	0	uncharacterized protein	180	9	10	113.9	178.7	120	envelope protein	2	8	8	Retroviridae|Scincidae	Pararnavirae|Metazoa	envelope protein	176	Scincidae	2	likely-retro	0	0	0	357	GCF_035594765.1	Anolis carolinensis
NC_085842.1:137889890-137890306	10	94.89	109.6	134	uncharacterized protein	10	0	uncharacterized protein	143	7	10	56.77	118.8	67.8	envelope glycoprotein	9	1	0	Bovidae|Cebidae|Cercopithecidae|Hominidae|Orthoherpesviridae|Pipidae|Scincidae|Spalacidae	Metazoa|Heunggongvirae	envelope protein	136	Scincidae	9	uncertain	1	0	0	431	GCF_035594765.1	Anolis carolinensis
NC_085842.1:156330314-156330730	10	95.61	110.5	137	uncharacterized protein	10	0	uncharacterized protein	140	7	10	57.23	118.8	68.2	envelope glycoprotein	9	1	0	Bovidae|Cebidae|Cercopithecidae|Hominidae|Orthoherpesviridae|Pipidae|Scincidae|Spalacidae	Metazoa|Heunggongvirae	envelope protein	136	Scincidae	9	uncertain	0	0	0	428	GCF_035594765.1	Anolis carolinensis
NC_085842.1:165909471-165909887	10	95.35	110.5	136	uncharacterized protein	10	0	uncharacterized protein	140	7	10	56.56	117.7	67	envelope glycoprotein	9	1	0	Bovidae|Cebidae|Cercopithecidae|Hominidae|Orthoherpesviridae|Pipidae|Scincidae|Spalacidae	Metazoa|Heunggongvirae	envelope protein	136	Scincidae	9	uncertain	0	0	0	430	GCF_035594765.1	Anolis carolinensis
NC_085842.1:166335624-166336160	10	128.6	177.5	164	uncharacterized protein	10	0	uncharacterized protein	180	9	10	113	174.1	120	envelope protein	2	8	8	Retroviridae|Scincidae	Pararnavirae|Metazoa	envelope protein	176	Scincidae	2	likely-retro	0	0	0	357	GCF_035594765.1	Anolis carolinensis
NC_085842.1:167171366-167171782	10	95.76	110.6	137	uncharacterized protein	10	0	uncharacterized protein	140	7	10	57.07	115.8	67.4	envelope glycoprotein	9	1	0	Bovidae|Cebidae|Cercopithecidae|Hominidae|Orthoherpesviridae|Pipidae|Scincidae|Spalacidae	Metazoa|Heunggongvirae	envelope protein	136	Scincidae	9	uncertain	0	0	0	430	GCF_035594765.1	Anolis carolinensis
NC_085842.1:16854227-16854763	10	129.3	177.7	166	uncharacterized protein	10	0	uncharacterized protein	180	9	10	114.9	178.7	120	envelope protein	2	8	8	Retroviridae|Scincidae	Pararnavirae|Metazoa	envelope protein	176	Scincidae	2	likely-retro	0	0	0	357	GCF_035594765.1	Anolis carolinensis
NC_085842.1:170550002-170550406	10	106.52	125.9	139	uncharacterized protein	10	0	uncharacterized protein	135	10	10	102.3	115.5	103	envelope protein	0	10	10	Retroviridae	Pararnavirae	env protein	116	Retroviridae	2	likely-retro	0	0	0	360	GCF_035594765.1	Anolis carolinensis
NC_085842.1:175075466-175075882	10	95.8	110.5	137	uncharacterized protein	10	0	uncharacterized protein	140	7	10	57.15	118.8	67.4	envelope glycoprotein	9	1	0	Bovidae|Cebidae|Cercopithecidae|Hominidae|Orthoherpesviridae|Pipidae|Scincidae|Spalacidae	Metazoa|Heunggongvirae	envelope protein	136	Scincidae	9	uncertain	0	0	0	430	GCF_035594765.1	Anolis carolinensis
NC_085842.1:177448541-177448957	10	95.61	110.5	137	uncharacterized protein	10	0	uncharacterized protein	140	7	10	57.23	118.8	68.2	envelope glycoprotein	9	1	0	Bovidae|Cebidae|Cercopithecidae|Hominidae|Orthoherpesviridae|Pipidae|Scincidae|Spalacidae	Metazoa|Heunggongvirae	envelope protein	136	Scincidae	9	uncertain	0	0	0	428	GCF_035594765.1	Anolis carolinensis
NC_085842.1:17790982-17791518	10	129.3	177.7	166	uncharacterized protein	10	0	uncharacterized protein	180	9	10	114.9	178.7	120	envelope protein	2	8	8	Retroviridae|Scincidae	Pararnavirae|Metazoa	envelope protein	176	Scincidae	2	likely-retro	0	0	0	357	GCF_035594765.1	Anolis carolinensis
NC_085842.1:179368283-179368780	10	118.7	159.3	143	uncharacterized protein	9	0	uncharacterized protein	165	9	10	109.9	153.4	114	envelope protein	2	8	8	Retroviridae|Scincidae	Pararnavirae|Metazoa	envelope protein	153	Scincidae	4	likely-retro	0	1	0	352	GCF_035594765.1	Anolis carolinensis
NC_085842.1:181139398-181139934	10	128.1	177.6	164	uncharacterized protein	10	0	uncharacterized protein	180	9	10	112.7	174.1	119	envelope protein	2	8	8	Retroviridae|Scincidae	Pararnavirae|Metazoa	envelope protein	176	Scincidae	2	likely-retro	0	0	0	357	GCF_035594765.1	Anolis carolinensis
NC_085842.1:18214543-18215040	10	119.8	155.9	142	uncharacterized protein	9	0	uncharacterized protein	165	8	10	111.2	153.2	115	envelope protein	2	8	8	Retroviridae|Scincidae	Pararnavirae|Metazoa	envelope protein	157	Retroviridae	3	likely-retro	0	1	0	352	GCF_035594765.1	Anolis carolinensis
NC_085842.1:182438788-182439204	10	95.61	110.5	137	uncharacterized protein	10	0	uncharacterized protein	140	7	10	57.23	118.8	68.2	envelope glycoprotein	9	1	0	Bovidae|Cebidae|Cercopithecidae|Hominidae|Orthoherpesviridae|Pipidae|Scincidae|Spalacidae	Metazoa|Heunggongvirae	envelope protein	136	Scincidae	9	uncertain	0	0	0	430	GCF_035594765.1	Anolis carolinensis
NC_085842.1:191310111-191310527	10	95.61	110.5	137	uncharacterized protein	10	0	uncharacterized protein	140	7	10	57.23	118.8	68.2	envelope glycoprotein	9	1	0	Bovidae|Cebidae|Cercopithecidae|Hominidae|Orthoherpesviridae|Pipidae|Scincidae|Spalacidae	Metazoa|Heunggongvirae	envelope protein	136	Scincidae	9	uncertain	0	0	0	430	GCF_035594765.1	Anolis carolinensis
NC_085842.1:19143149-19143565	10	95.61	110.5	137	uncharacterized protein	10	0	uncharacterized protein	140	7	10	57.23	118.8	68.2	envelope glycoprotein	9	1	0	Bovidae|Cebidae|Cercopithecidae|Hominidae|Orthoherpesviridae|Pipidae|Scincidae|Spalacidae	Metazoa|Heunggongvirae	envelope protein	136	Scincidae	9	uncertain	0	0	0	430	GCF_035594765.1	Anolis carolinensis
NC_085842.1:192992026-192992442	10	95.61	110.5	137	uncharacterized protein	10	0	uncharacterized protein	140	7	10	57.23	118.8	68.2	envelope glycoprotein	9	1	0	Bovidae|Cebidae|Cercopithecidae|Hominidae|Orthoherpesviridae|Pipidae|Scincidae|Spalacidae	Metazoa|Heunggongvirae	envelope protein	136	Scincidae	9	uncertain	0	0	0	428	GCF_035594765.1	Anolis carolinensis
NC_085842.1:196032426-196032842	10	94.9	111.2	137	uncharacterized protein	10	0	uncharacterized protein	140	7	10	56.51	118.8	68.2	envelope glycoprotein	8	2	0	Arenaviridae|Cebidae|Cercopithecidae|Hominidae|Orthoherpesviridae|Pipidae|Scincidae|Spalacidae	Orthornavirae|Metazoa|Heunggongvirae	envelope protein	136	Scincidae	9	uncertain	0	0	0	430	GCF_035594765.1	Anolis carolinensis
NC_085842.1:196133695-196134111	10	95.35	110.5	136	uncharacterized protein	10	0	uncharacterized protein	140	7	10	56.56	117.7	67	envelope glycoprotein	9	1	0	Bovidae|Cebidae|Cercopithecidae|Hominidae|Orthoherpesviridae|Pipidae|Scincidae|Spalacidae	Metazoa|Heunggongvirae	envelope protein	136	Scincidae	9	uncertain	0	0	0	430	GCF_035594765.1	Anolis carolinensis
NC_085842.1:196836781-196837197	10	95.61	110.5	137	uncharacterized protein	10	0	uncharacterized protein	140	7	10	57.23	118.8	68.2	envelope glycoprotein	9	1	0	Bovidae|Cebidae|Cercopithecidae|Hominidae|Orthoherpesviridae|Pipidae|Scincidae|Spalacidae	Metazoa|Heunggongvirae	envelope protein	136	Scincidae	9	uncertain	0	0	0	428	GCF_035594765.1	Anolis carolinensis
NC_085842.1:196876882-196877298	10	95.57	110.5	137	uncharacterized protein	10	0	uncharacterized protein	140	7	10	56.68	117.7	67	envelope glycoprotein	9	1	0	Bovidae|Cebidae|Cercopithecidae|Hominidae|Orthoherpesviridae|Pipidae|Scincidae|Spalacidae	Metazoa|Heunggongvirae	envelope protein	136	Scincidae	9	uncertain	0	0	0	430	GCF_035594765.1	Anolis carolinensis
NC_085842.1:199999106-199999522	10	95.61	110.5	137	uncharacterized protein	10	0	uncharacterized protein	140	7	10	57.23	118.8	68.2	envelope glycoprotein	9	1	0	Bovidae|Cebidae|Cercopithecidae|Hominidae|Orthoherpesviridae|Pipidae|Scincidae|Spalacidae	Metazoa|Heunggongvirae	envelope protein	136	Scincidae	9	uncertain	0	0	0	430	GCF_035594765.1	Anolis carolinensis
NC_085842.1:200467635-200468051	10	95.61	110.5	137	uncharacterized protein	10	0	uncharacterized protein	140	7	10	57.23	118.8	68.2	envelope glycoprotein	9	1	0	Bovidae|Cebidae|Cercopithecidae|Hominidae|Orthoherpesviridae|Pipidae|Scincidae|Spalacidae	Metazoa|Heunggongvirae	envelope protein	136	Scincidae	9	uncertain	0	0	0	430	GCF_035594765.1	Anolis carolinensis
NC_085842.1:205830367-205830903	10	128.6	177.5	164	uncharacterized protein	10	0	uncharacterized protein	180	9	10	113	174.1	120	envelope protein	2	8	8	Retroviridae|Scincidae	Pararnavirae|Metazoa	envelope protein	176	Scincidae	2	likely-retro	0	0	0	357	GCF_035594765.1	Anolis carolinensis
NC_085842.1:206934685-206935101	10	95.8	110.5	137	uncharacterized protein	10	0	uncharacterized protein	140	7	10	57.15	118.8	67.4	envelope glycoprotein	9	1	0	Bovidae|Cebidae|Cercopithecidae|Hominidae|Orthoherpesviridae|Pipidae|Scincidae|Spalacidae	Metazoa|Heunggongvirae	envelope protein	136	Scincidae	9	uncertain	0	0	0	430	GCF_035594765.1	Anolis carolinensis
NC_085842.1:213695816-213696232	10	95.61	110.5	137	uncharacterized protein	10	0	uncharacterized protein	140	7	10	57.23	118.8	68.2	envelope glycoprotein	9	1	0	Bovidae|Cebidae|Cercopithecidae|Hominidae|Orthoherpesviridae|Pipidae|Scincidae|Spalacidae	Metazoa|Heunggongvirae	envelope protein	136	Scincidae	9	uncertain	0	0	0	430	GCF_035594765.1	Anolis carolinensis
NC_085842.1:213836760-213837200	10	101.5	115.1	146	uncharacterized protein	10	0	uncharacterized protein	147	7	10	57.22	125	67.4	envelope glycoprotein	7	3	0	Arenaviridae|Cebidae|Cercopithecidae|Filoviridae|Hominidae|Orthoherpesviridae|Pipidae|Scincidae|Spalacidae	Orthornavirae|Metazoa|Heunggongvirae	envelope protein	142	Scincidae	9	uncertain	0	0	1	429	GCF_035594765.1	Anolis carolinensis
NC_085842.1:214096879-214097415	10	129.3	178.1	161	uncharacterized protein	10	0	uncharacterized protein	180	8	10	114	174.1	120	envelope protein	2	8	8	Retroviridae|Scincidae	Pararnavirae|Metazoa	envelope protein	176	Scincidae	2	likely-retro	0	0	0	357	GCF_035594765.1	Anolis carolinensis
NC_085842.1:226894749-226895285	10	128.6	177.5	164	uncharacterized protein	10	0	uncharacterized protein	180	9	10	113	174.1	120	envelope protein	2	8	8	Retroviridae|Scincidae	Pararnavirae|Metazoa	envelope protein	176	Scincidae	2	likely-retro	0	0	0	357	GCF_035594765.1	Anolis carolinensis
NC_085842.1:226906326-226906742	10	95.87	110.2	136	uncharacterized protein	9	0	uncharacterized protein	140	6	10	56.72	120.9	67	envelope glycoprotein	9	1	0	Cebidae|Cercopithecidae|Hominidae|Orthoherpesviridae|Pipidae|Scincidae|Spalacidae	Metazoa|Heunggongvirae	envelope protein	136	Scincidae	8	uncertain	0	0	0	430	GCF_035594765.1	Anolis carolinensis
NC_085842.1:22710072-22710488	10	95.35	110.5	136	uncharacterized protein	10	0	uncharacterized protein	140	7	10	56.56	117.7	67	envelope glycoprotein	9	1	0	Bovidae|Cebidae|Cercopithecidae|Hominidae|Orthoherpesviridae|Pipidae|Scincidae|Spalacidae	Metazoa|Heunggongvirae	envelope protein	136	Scincidae	9	uncertain	0	0	0	430	GCF_035594765.1	Anolis carolinensis
NC_085842.1:227568679-227569095	10	95.61	110.5	137	uncharacterized protein	10	0	uncharacterized protein	140	7	10	57.23	118.8	68.2	envelope glycoprotein	9	1	0	Bovidae|Cebidae|Cercopithecidae|Hominidae|Orthoherpesviridae|Pipidae|Scincidae|Spalacidae	Metazoa|Heunggongvirae	envelope protein	136	Scincidae	9	uncertain	0	0	0	430	GCF_035594765.1	Anolis carolinensis
NC_085842.1:227698963-227699499	10	129.3	177.7	166	uncharacterized protein	10	0	uncharacterized protein	180	9	10	114.9	178.7	120	envelope protein	2	8	8	Retroviridae|Scincidae	Pararnavirae|Metazoa	envelope protein	176	Scincidae	2	likely-retro	0	0	0	357	GCF_035594765.1	Anolis carolinensis
NC_085842.1:233055659-233055994	10	87.37	92.8	124	uncharacterized protein	9	0	uncharacterized protein	110	6	10	52.53	91.7	60.1	glycoprotein	6	4	0	Arenaviridae|Bovidae|Cercopithecidae|Hominidae|Orthoherpesviridae|Pipidae|Scincidae|Spalacidae	Orthornavirae|Metazoa|Heunggongvirae	envelope	93	Pipidae	9	uncertain	0	0	0	460	GCF_035594765.1	Anolis carolinensis
NC_085842.1:233831586-233832122	10	128.3	177.5	162	uncharacterized protein	10	0	uncharacterized protein	180	9	10	112.9	178.7	120	envelope protein	2	8	8	Retroviridae|Scincidae	Pararnavirae|Metazoa	envelope protein	176	Scincidae	2	likely-retro	0	0	0	357	GCF_035594765.1	Anolis carolinensis
NC_085842.1:23429717-23430133	10	95.61	110.5	137	uncharacterized protein	10	0	uncharacterized protein	140	7	10	57.23	118.8	68.2	envelope glycoprotein	9	1	0	Bovidae|Cebidae|Cercopithecidae|Hominidae|Orthoherpesviridae|Pipidae|Scincidae|Spalacidae	Metazoa|Heunggongvirae	envelope protein	136	Scincidae	9	uncertain	0	0	0	430	GCF_035594765.1	Anolis carolinensis
NC_085842.1:243369869-243370405	10	128.6	178.3	166	uncharacterized protein	10	0	uncharacterized protein	180	8	10	113.2	174.1	119	envelope protein	2	8	8	Retroviridae|Scincidae	Pararnavirae|Metazoa	envelope protein	176	Scincidae	2	likely-retro	0	0	0	357	GCF_035594765.1	Anolis carolinensis
NC_085842.1:259056520-259056936	10	95.8	110.5	137	uncharacterized protein	10	0	uncharacterized protein	140	7	10	57.15	118.8	67.4	envelope glycoprotein	9	1	0	Bovidae|Cebidae|Cercopithecidae|Hominidae|Orthoherpesviridae|Pipidae|Scincidae|Spalacidae	Metazoa|Heunggongvirae	envelope protein	136	Scincidae	9	uncertain	0	0	0	430	GCF_035594765.1	Anolis carolinensis
NC_085842.1:260092714-260093154	10	108.8	140.2	141	uncharacterized protein	9	0	uncharacterized protein	140	9	10	106.8	126.2	108	envelope protein	0	10	10	Retroviridae	Pararnavirae	env protein	127	Retroviridae	2	likely-retro	0	0	0	125	GCF_035594765.1	Anolis carolinensis
NC_085842.1:26511361-26511897	10	128.6	177.5	164	uncharacterized protein	10	0	uncharacterized protein	180	9	10	113	174.1	120	envelope protein	2	8	8	Retroviridae|Scincidae	Pararnavirae|Metazoa	envelope protein	176	Scincidae	2	likely-retro	0	0	0	357	GCF_035594765.1	Anolis carolinensis
NC_085842.1:26563976-26564392	10	95.53	110.3	137	uncharacterized protein	10	0	uncharacterized protein	140	7	10	57.04	118.8	68.6	envelope glycoprotein	9	1	0	Bovidae|Cebidae|Cercopithecidae|Hominidae|Orthoherpesviridae|Pipidae|Scincidae|Spalacidae	Metazoa|Heunggongvirae	envelope protein	136	Scincidae	9	uncertain	0	0	0	430	GCF_035594765.1	Anolis carolinensis
NC_085842.1:26797583-26797999	10	95.61	110.5	137	uncharacterized protein	10	0	uncharacterized protein	140	7	10	57.23	118.8	68.2	envelope glycoprotein	9	1	0	Bovidae|Cebidae|Cercopithecidae|Hominidae|Orthoherpesviridae|Pipidae|Scincidae|Spalacidae	Metazoa|Heunggongvirae	envelope protein	136	Scincidae	9	uncertain	0	0	0	430	GCF_035594765.1	Anolis carolinensis
NC_085842.1:27918111-27918527	10	95.8	110.5	137	uncharacterized protein	10	0	uncharacterized protein	140	7	10	57.15	118.8	67.4	envelope glycoprotein	9	1	0	Bovidae|Cebidae|Cercopithecidae|Hominidae|Orthoherpesviridae|Pipidae|Scincidae|Spalacidae	Metazoa|Heunggongvirae	envelope protein	136	Scincidae	9	uncertain	0	0	0	430	GCF_035594765.1	Anolis carolinensis
NC_085842.1:28617086-28617583	10	119.8	155.9	142	uncharacterized protein	9	0	uncharacterized protein	165	8	10	111.2	153.2	115	envelope protein	2	8	8	Retroviridae|Scincidae	Pararnavirae|Metazoa	envelope protein	157	Retroviridae	3	likely-retro	0	1	0	352	GCF_035594765.1	Anolis carolinensis
NC_085842.1:286498138-286498473	10	85.93	95.8	120	uncharacterized protein	9	0	uncharacterized protein	110	6	10	49.61	91.4	58.5	glycoprotein	5	5	1	Arenaviridae|Cercopithecidae|Herpestidae|Orthoherpesviridae|Pipidae|Retroviridae|Scincidae|Spalacidae	Orthornavirae|Metazoa|Heunggongvirae|Pararnavirae	F-env	106	Orthoherpesviridae	9	uncertain	0	0	0	446	GCF_035594765.1	Anolis carolinensis
NC_085842.1:287056757-287057173	10	95.8	110.5	137	uncharacterized protein	10	0	uncharacterized protein	140	7	10	57.15	118.8	67.4	envelope glycoprotein	9	1	0	Bovidae|Cebidae|Cercopithecidae|Hominidae|Orthoherpesviridae|Pipidae|Scincidae|Spalacidae	Metazoa|Heunggongvirae	envelope protein	136	Scincidae	9	uncertain	0	0	0	430	GCF_035594765.1	Anolis carolinensis
NC_085842.1:295018098-295018514	10	95.61	110.5	137	uncharacterized protein	10	0	uncharacterized protein	140	7	10	57.23	118.8	68.2	envelope glycoprotein	9	1	0	Bovidae|Cebidae|Cercopithecidae|Hominidae|Orthoherpesviridae|Pipidae|Scincidae|Spalacidae	Metazoa|Heunggongvirae	envelope protein	136	Scincidae	9	uncertain	0	0	0	430	GCF_035594765.1	Anolis carolinensis
NC_085842.1:295729092-295729628	10	131.2	177.8	164	uncharacterized protein	10	0	uncharacterized protein	180	9	10	113.1	176.9	123	envelope protein	2	8	8	Retroviridae|Scincidae	Pararnavirae|Metazoa	envelope protein	176	Scincidae	2	likely-retro	0	0	0	357	GCF_035594765.1	Anolis carolinensis
NC_085842.1:301485276-301485692	10	95.76	110.6	137	uncharacterized protein	10	0	uncharacterized protein	140	7	10	57.07	115.8	67.4	envelope glycoprotein	9	1	0	Bovidae|Cebidae|Cercopithecidae|Hominidae|Orthoherpesviridae|Pipidae|Scincidae|Spalacidae	Metazoa|Heunggongvirae	envelope protein	136	Scincidae	9	uncertain	0	0	0	430	GCF_035594765.1	Anolis carolinensis
NC_085842.1:303746783-303747220	10	110.8	143.1	124	uncharacterized protein	8	0	uncharacterized protein	148	7	10	105.2	146.5	108	envelope protein	0	10	10	Retroviridae	Pararnavirae	envelope protein	147	Retroviridae	3	likely-retro	0	1	0	352	GCF_035594765.1	Anolis carolinensis
NC_085842.1:316732964-316733404	10	108.7	139	143	uncharacterized protein	9	1	uncharacterized protein	140	10	10	105	123.3	106	envelope protein	0	10	10	Retroviridae	Pararnavirae	env protein	121	Retroviridae	2	likely-retro	0	0	0	126	GCF_035594765.1	Anolis carolinensis
NC_085842.1:32512936-32513472	10	129.1	177.2	164	uncharacterized protein	10	0	uncharacterized protein	180	9	10	113.9	178.7	120	envelope protein	2	8	8	Retroviridae|Scincidae	Pararnavirae|Metazoa	envelope protein	176	Scincidae	2	likely-retro	0	0	0	357	GCF_035594765.1	Anolis carolinensis
NC_085842.1:4457593-4458009	10	95.61	110.5	137	uncharacterized protein	10	0	uncharacterized protein	140	7	10	57.23	118.8	68.2	envelope glycoprotein	9	1	0	Bovidae|Cebidae|Cercopithecidae|Hominidae|Orthoherpesviridae|Pipidae|Scincidae|Spalacidae	Metazoa|Heunggongvirae	envelope protein	136	Scincidae	9	uncertain	0	0	0	430	GCF_035594765.1	Anolis carolinensis
NC_085842.1:56820552-56821088	10	130.2	177.1	165	uncharacterized protein	10	0	uncharacterized protein	180	9	10	115.5	178.7	121	envelope protein	2	8	8	Retroviridae|Scincidae	Pararnavirae|Metazoa	envelope protein	176	Scincidae	2	likely-retro	0	0	0	357	GCF_035594765.1	Anolis carolinensis
NC_085842.1:6458850-6459386	10	128.6	178	163	uncharacterized protein	10	0	uncharacterized protein	180	9	10	112	172.4	120	envelope protein	2	8	8	Retroviridae|Scincidae	Pararnavirae|Metazoa	envelope protein	176	Scincidae	3	likely-retro	0	0	0	357	GCF_035594765.1	Anolis carolinensis
NC_085842.1:75816340-75816756	10	95.8	110.5	137	uncharacterized protein	10	0	uncharacterized protein	140	7	10	57.15	118.8	67.4	envelope glycoprotein	9	1	0	Bovidae|Cebidae|Cercopithecidae|Hominidae|Orthoherpesviridae|Pipidae|Scincidae|Spalacidae	Metazoa|Heunggongvirae	envelope protein	136	Scincidae	9	uncertain	0	0	0	430	GCF_035594765.1	Anolis carolinensis
NC_085842.1:7945186-7945554	10	102.94	117.6	119	uncharacterized protein	8	2	uncharacterized protein	112	9	10	104.4	117	105	envelope protein	0	10	10	Retroviridae	Pararnavirae	env protein	117	Retroviridae	2	likely-retro	0	0	0	78	GCF_035594765.1	Anolis carolinensis
NC_085842.1:79602925-79603341	10	95.61	110.5	137	uncharacterized protein	10	0	uncharacterized protein	140	7	10	57.23	118.8	68.2	envelope glycoprotein	9	1	0	Bovidae|Cebidae|Cercopithecidae|Hominidae|Orthoherpesviridae|Pipidae|Scincidae|Spalacidae	Metazoa|Heunggongvirae	envelope protein	136	Scincidae	9	uncertain	0	0	0	430	GCF_035594765.1	Anolis carolinensis
NC_085842.1:88237366-88237902	10	130.2	177.1	165	uncharacterized protein	10	0	uncharacterized protein	180	9	10	115.5	178.7	121	envelope protein	2	8	8	Retroviridae|Scincidae	Pararnavirae|Metazoa	envelope protein	176	Scincidae	2	likely-retro	0	0	0	357	GCF_035594765.1	Anolis carolinensis
NC_085842.1:88587414-88587830	10	95.61	110.5	137	uncharacterized protein	10	0	uncharacterized protein	140	7	10	57.23	118.8	68.2	envelope glycoprotein	9	1	0	Bovidae|Cebidae|Cercopithecidae|Hominidae|Orthoherpesviridae|Pipidae|Scincidae|Spalacidae	Metazoa|Heunggongvirae	envelope protein	136	Scincidae	9	uncertain	0	0	0	430	GCF_035594765.1	Anolis carolinensis
NC_085842.1:92909914-92910249	10	87.54	92.7	124	uncharacterized protein	9	0	uncharacterized protein	110	6	10	51.86	89.7	58.9	glycoprotein	6	4	0	Arenaviridae|Bovidae|Cercopithecidae|Hominidae|Orthoherpesviridae|Pipidae|Scincidae|Spalacidae	Orthornavirae|Metazoa|Heunggongvirae	F-env	106	Orthoherpesviridae	9	uncertain	0	0	1	423	GCF_035594765.1	Anolis carolinensis
NC_085842.1:9817096-9817632	10	129.1	177.2	164	uncharacterized protein	10	0	uncharacterized protein	180	9	10	113.9	178.7	120	envelope protein	2	8	8	Retroviridae|Scincidae	Pararnavirae|Metazoa	envelope protein	176	Scincidae	2	likely-retro	0	0	0	357	GCF_035594765.1	Anolis carolinensis
NC_085843.1:103199276-103199692	10	94.59	110.2	134	uncharacterized protein	9	0	uncharacterized protein	140	6	10	56.54	120.5	67	envelope glycoprotein	9	1	0	Cebidae|Cercopithecidae|Hominidae|Orthoherpesviridae|Pipidae|Scincidae|Spalacidae	Metazoa|Heunggongvirae	envelope protein	136	Scincidae	8	uncertain	0	0	0	430	GCF_035594765.1	Anolis carolinensis
NC_085843.1:120621916-120622332	10	95.61	110.5	137	uncharacterized protein	10	0	uncharacterized protein	140	7	10	57.23	118.8	68.2	envelope glycoprotein	9	1	0	Bovidae|Cebidae|Cercopithecidae|Hominidae|Orthoherpesviridae|Pipidae|Scincidae|Spalacidae	Metazoa|Heunggongvirae	envelope protein	136	Scincidae	9	uncertain	0	0	0	430	GCF_035594765.1	Anolis carolinensis
NC_085843.1:125321871-125322287	10	95.8	110.5	137	uncharacterized protein	10	0	uncharacterized protein	140	7	10	57.15	118.8	67.4	envelope glycoprotein	9	1	0	Bovidae|Cebidae|Cercopithecidae|Hominidae|Orthoherpesviridae|Pipidae|Scincidae|Spalacidae	Metazoa|Heunggongvirae	envelope protein	136	Scincidae	9	uncertain	0	1	0	425	GCF_035594765.1	Anolis carolinensis
NC_085843.1:128634672-128635088	10	95.89	110.5	136	uncharacterized protein	10	0	uncharacterized protein	140	7	10	56.61	116.5	67.4	envelope protein syncytin-	9	1	0	Ailuridae|Bovidae|Cercopithecidae|Hominidae|Orthoherpesviridae|Phocidae|Pipidae|Scincidae|Spalacidae	Metazoa|Heunggongvirae	envelope protein	136	Scincidae	9	uncertain	0	0	0	430	GCF_035594765.1	Anolis carolinensis
NC_085843.1:131774239-131774655	10	95.8	110.5	137	uncharacterized protein	10	0	uncharacterized protein	140	7	10	57.15	118.8	67.4	envelope glycoprotein	9	1	0	Bovidae|Cebidae|Cercopithecidae|Hominidae|Orthoherpesviridae|Pipidae|Scincidae|Spalacidae	Metazoa|Heunggongvirae	envelope protein	136	Scincidae	9	uncertain	0	0	0	430	GCF_035594765.1	Anolis carolinensis
NC_085843.1:132134765-132135181	10	95.61	110.5	137	uncharacterized protein	10	0	uncharacterized protein	140	7	10	57.23	118.8	68.2	envelope glycoprotein	9	1	0	Bovidae|Cebidae|Cercopithecidae|Hominidae|Orthoherpesviridae|Pipidae|Scincidae|Spalacidae	Metazoa|Heunggongvirae	envelope protein	136	Scincidae	9	uncertain	0	0	0	430	GCF_035594765.1	Anolis carolinensis
NC_085843.1:132226366-132226890	10	127	174	162	uncharacterized protein	10	0	uncharacterized protein	177	10	10	113.5	157.1	119	envelope protein	2	8	8	Retroviridae|Scincidae	Pararnavirae|Metazoa	envelope protein	174	Scincidae	3	likely-retro	0	0	0	357	GCF_035594765.1	Anolis carolinensis
NC_085843.1:135925340-135925756	10	94.9	111.2	137	uncharacterized protein	10	0	uncharacterized protein	140	7	10	56.51	118.8	68.2	envelope glycoprotein	8	2	0	Arenaviridae|Cebidae|Cercopithecidae|Hominidae|Orthoherpesviridae|Pipidae|Scincidae|Spalacidae	Orthornavirae|Metazoa|Heunggongvirae	envelope protein	136	Scincidae	9	uncertain	0	0	0	430	GCF_035594765.1	Anolis carolinensis
NC_085843.1:139725819-139726235	10	95.35	110.5	136	uncharacterized protein	10	0	uncharacterized protein	140	7	10	56.56	117.7	67	envelope glycoprotein	9	1	0	Bovidae|Cebidae|Cercopithecidae|Hominidae|Orthoherpesviridae|Pipidae|Scincidae|Spalacidae	Metazoa|Heunggongvirae	envelope protein	136	Scincidae	9	uncertain	0	0	0	430	GCF_035594765.1	Anolis carolinensis
NC_085843.1:148463298-148463606	10	94.77	91.5	190	uncharacterized protein	9	0	PREDICTED: group Env polyprotein-like	103	9	10	76.57	83.8	84.3	envelope protein syncytin-	10	0	0	Cebidae|Cercopithecidae|Hominidae|Tenrecidae	Metazoa	envelope glycoprotein	75	Cercopithecidae	10	uncertain	0	4	0	505	GCF_035594765.1	Anolis carolinensis
NC_085843.1:157081406-157081822	10	95.8	110.5	137	uncharacterized protein	10	0	uncharacterized protein	140	7	10	57.15	118.8	67.4	envelope glycoprotein	9	1	0	Bovidae|Cebidae|Cercopithecidae|Hominidae|Orthoherpesviridae|Pipidae|Scincidae|Spalacidae	Metazoa|Heunggongvirae	envelope protein	136	Scincidae	9	uncertain	0	1	0	429	GCF_035594765.1	Anolis carolinensis
NC_085843.1:161406482-161406898	10	95.61	110.5	137	uncharacterized protein	10	0	uncharacterized protein	140	7	10	57.23	118.8	68.2	envelope glycoprotein	9	1	0	Bovidae|Cebidae|Cercopithecidae|Hominidae|Orthoherpesviridae|Pipidae|Scincidae|Spalacidae	Metazoa|Heunggongvirae	envelope protein	136	Scincidae	9	uncertain	0	0	0	414	GCF_035594765.1	Anolis carolinensis
NC_085843.1:165453053-165453469	10	95.61	110.5	137	uncharacterized protein	10	0	uncharacterized protein	140	7	10	57.23	118.8	68.2	envelope glycoprotein	9	1	0	Bovidae|Cebidae|Cercopithecidae|Hominidae|Orthoherpesviridae|Pipidae|Scincidae|Spalacidae	Metazoa|Heunggongvirae	envelope protein	136	Scincidae	9	uncertain	0	1	0	427	GCF_035594765.1	Anolis carolinensis
NC_085843.1:183879179-183879595	10	95.61	110.5	137	uncharacterized protein	10	0	uncharacterized protein	140	7	10	57.23	118.8	68.2	envelope glycoprotein	9	1	0	Bovidae|Cebidae|Cercopithecidae|Hominidae|Orthoherpesviridae|Pipidae|Scincidae|Spalacidae	Metazoa|Heunggongvirae	envelope protein	136	Scincidae	9	uncertain	0	0	0	428	GCF_035594765.1	Anolis carolinensis
NC_085843.1:185944944-185945360	10	95.8	110.5	137	uncharacterized protein	10	0	uncharacterized protein	140	7	10	57.15	118.8	67.4	envelope glycoprotein	9	1	0	Bovidae|Cebidae|Cercopithecidae|Hominidae|Orthoherpesviridae|Pipidae|Scincidae|Spalacidae	Metazoa|Heunggongvirae	envelope protein	136	Scincidae	9	uncertain	0	0	0	430	GCF_035594765.1	Anolis carolinensis
NC_085843.1:191009528-191009815	10	73.79	94.4	105	uncharacterized protein	9	0	uncharacterized protein	95	8	10	51.84	90.5	56.2	glycoprotein precursor	3	7	0	Arenaviridae|Cercopithecidae|Orthoherpesviridae|Pipidae|Spalacidae	Orthornavirae|Metazoa|Heunggongvirae	envelope	92	Pipidae	8	likely-eve	0	0	0	75	GCF_035594765.1	Anolis carolinensis
NC_085843.1:192588366-192588782	10	95.87	110.2	136	uncharacterized protein	9	0	uncharacterized protein	140	6	10	56.72	120.9	67	envelope glycoprotein	9	1	0	Cebidae|Cercopithecidae|Hominidae|Orthoherpesviridae|Pipidae|Scincidae|Spalacidae	Metazoa|Heunggongvirae	envelope protein	136	Scincidae	8	uncertain	0	0	0	430	GCF_035594765.1	Anolis carolinensis
NC_085843.1:207211109-207211525	10	95.61	110.5	137	uncharacterized protein	10	0	uncharacterized protein	140	7	10	57.23	118.8	68.2	envelope glycoprotein	9	1	0	Bovidae|Cebidae|Cercopithecidae|Hominidae|Orthoherpesviridae|Pipidae|Scincidae|Spalacidae	Metazoa|Heunggongvirae	envelope protein	136	Scincidae	9	uncertain	0	0	0	414	GCF_035594765.1	Anolis carolinensis
NC_085843.1:216751692-216752108	10	94.24	110.4	134	uncharacterized protein	10	0	uncharacterized protein	140	7	10	55.08	116.2	66.2	envelope glycoprotein	8	2	0	Arenaviridae|Bovidae|Cercopithecidae|Hominidae|Orthoherpesviridae|Pipidae|Scincidae|Spalacidae	Orthornavirae|Metazoa|Heunggongvirae	envelope protein	136	Scincidae	9	uncertain	0	0	0	430	GCF_035594765.1	Anolis carolinensis
NC_085843.1:222852350-222852766	10	95.61	110.5	137	uncharacterized protein	10	0	uncharacterized protein	140	7	10	57.23	118.8	68.2	envelope glycoprotein	9	1	0	Bovidae|Cebidae|Cercopithecidae|Hominidae|Orthoherpesviridae|Pipidae|Scincidae|Spalacidae	Metazoa|Heunggongvirae	envelope protein	136	Scincidae	9	uncertain	0	0	0	430	GCF_035594765.1	Anolis carolinensis
NC_085843.1:224600032-224600469	10	115	143.8	127	uncharacterized protein	8	0	uncharacterized protein	148	7	10	109.6	146.1	114	envelope protein	1	9	9	Retroviridae|Scincidae	Pararnavirae|Metazoa	envelope protein	147	Retroviridae	3	likely-retro	0	0	0	309	GCF_035594765.1	Anolis carolinensis
NC_085843.1:229028293-229028829	10	128.6	177.5	164	uncharacterized protein	10	0	uncharacterized protein	180	9	10	113	174.1	120	envelope protein	2	8	8	Retroviridae|Scincidae	Pararnavirae|Metazoa	envelope protein	176	Scincidae	2	likely-retro	0	0	0	357	GCF_035594765.1	Anolis carolinensis
NC_085843.1:230059433-230059849	10	94.11	110.5	135	uncharacterized protein	10	0	uncharacterized protein	140	7	10	54.97	114.1	65.9	envelope glycoprotein	8	2	0	Arenaviridae|Bovidae|Cebidae|Cercopithecidae|Hominidae|Orthoherpesviridae|Pipidae|Scincidae|Spalacidae	Orthornavirae|Metazoa|Heunggongvirae	envelope protein	136	Scincidae	10	uncertain	0	0	0	430	GCF_035594765.1	Anolis carolinensis
NC_085843.1:234761298-234761834	10	130.2	177.1	165	uncharacterized protein	10	0	uncharacterized protein	180	9	10	115.5	178.7	121	envelope protein	2	8	8	Retroviridae|Scincidae	Pararnavirae|Metazoa	envelope protein	176	Scincidae	2	likely-retro	0	0	0	357	GCF_035594765.1	Anolis carolinensis
NC_085843.1:239436311-239436601	10	69.38	91.5	100	uncharacterized protein	9	0	uncharacterized protein	96	8	10	46.97	87.5	52.4	glycoprotein precursor	5	5	0	Arenaviridae|Cercopithecidae|Hominidae|Orthoherpesviridae|Pipidae|Scincidae|Spalacidae	Orthornavirae|Metazoa|Heunggongvirae	envelope	94	Pipidae	9	uncertain	0	0	0	133	GCF_035594765.1	Anolis carolinensis
NC_085843.1:240624668-240625204	10	129.1	177.2	164	uncharacterized protein	10	0	uncharacterized protein	180	9	10	113.9	178.7	120	envelope protein	2	8	8	Retroviridae|Scincidae	Pararnavirae|Metazoa	envelope protein	176	Scincidae	2	likely-retro	0	0	0	357	GCF_035594765.1	Anolis carolinensis
NC_085843.1:245378985-245379521	10	129.1	177.2	164	uncharacterized protein	10	0	uncharacterized protein	180	9	10	113.9	178.7	120	envelope protein	2	8	8	Retroviridae|Scincidae	Pararnavirae|Metazoa	envelope protein	176	Scincidae	2	likely-retro	0	0	0	357	GCF_035594765.1	Anolis carolinensis
NC_085843.1:250894141-250894557	10	95.61	110.5	137	uncharacterized protein	10	0	uncharacterized protein	140	7	10	57.23	118.8	68.2	envelope glycoprotein	9	1	0	Bovidae|Cebidae|Cercopithecidae|Hominidae|Orthoherpesviridae|Pipidae|Scincidae|Spalacidae	Metazoa|Heunggongvirae	envelope protein	136	Scincidae	9	uncertain	0	0	0	430	GCF_035594765.1	Anolis carolinensis
NC_085843.1:251592542-251593078	10	129.1	177.2	164	uncharacterized protein	10	0	uncharacterized protein	180	9	10	113.9	178.7	120	envelope protein	2	8	8	Retroviridae|Scincidae	Pararnavirae|Metazoa	envelope protein	176	Scincidae	2	likely-retro	0	0	0	357	GCF_035594765.1	Anolis carolinensis
[truncated: 1,077 more rows]

## Sheet: S3 - HI-FEVER output 1000 bamfo
query_locus	n_hits_nr	mean_bitscore_nr	mean_hit_length_nr	best_bitscore_nr	common_title_nr	n_eukaryot_hits_nr	n_virus_hits_nr	best_title_nr	best_hit_len_nr	n_species_nr	n_hits_rvdb	mean_bitscore_rvdb	mean_hit_length_rvdb	best_bitscore_rvdb	common_title_rvdb	n_eukaryot_hits_rvdb	n_virus_hits_rvdb	n_retros	rvdb_fams	rvdb_kings	best_title_rvdb	best_hit_len_rvdb	best_hit_fam	n_species_rvdb	element_type	introns	frameshifts	stop_codons	peptide_len	assembly	hostName
[truncated: 13,653 more rows]

[truncated: 4 more sheets: S4 - hundred-prots-plus-retro, S5 - EVE discovery pipelines, S6-hundred-prots-5-fam runtimes, S9 - bamford plus retro]
